# Supplementary material for: Identification of antimicrobial peptides from ancient gut microbiomes
Source: Nat Commun. 2026 Jan 14;17:1788. doi: 10.1038/s41467-026-68495-0 (PMC12917264; doi:10.1038/s41467-026-68495-0)
Supplement: Supplementary file 4 — Source Data File [file 41467_2026_68495_MOESM4_ESM.xlsx]

## Sheet: Figure 1b
Zape1	Zape2	Zape3	Arid West Cave 1	Arid West Cave 2	Arid West Cave 3	Boomerang
256052	207649	360803	199792	202200	211757	400380

## Sheet: Figure 1c
Known_AMPs	Predicted_AMPs
11.5264	6.11436
12	4.1242
8.59094	8.22199
8.59094	12
8.59836	10.7373
7.09774	4.5314
4.05003	6.70361
7.77275	5.57002
10.7394	12
9.70315	10.4777
8.59849	11.013
9.70315	9.17438
10.0027	11.0004
9.82564	8.67914
9.82564	9.49511
9.82435	4.05003
10.0027	9.50266
6.21747	12
6.21747	6.13602
10.3021	8.74773
9.70019	9.31525
9.70315	5.80249
9.70315	11.699
8.75721	10.7428
9.85066	9.52825
9.70128	9.99326
9.3077	12
9.3077	12
9.59536	4.5314
9.59536	9.69993
9.3077	11.0001
9.70044	11.0688
9.73584	11.5676
9.51439	9.31241
8.85939	12
9.24317	11.2639
9.51439	8.48941
5.525	4.42511
5.49499	10.5954
8.75005	11.0753
11.0008	8.5972
8.51326	10.0537
8.75005	11.2639
8.75005	12
8.75005	6.73954
8.75005	4.05003
8.72001	10.2833
10.0027	8.60339
8.75721	12
9.51445	11.7003
9.44889	12
9.59536	11.0004
9.24317	10.3015
9.69961	10.4467
9.59536	8.24971
10.729	11.0007
11.0008	8.67952
10.7784	4.05003
10.6025	10.5724
7.54483	10.2899
9.3028	10.3021
10.2233	11.0059
9.68729	10.3187
10.3017	9.31073
10.4779	4.70947
10.6993	8.1973
9.52825	11.0001
12	12
11.0004	5.3214
10.2669	9.52825
8.67578	10.4062
9.99004	10.2897
9.30171	10.2897
9.99436	12
10.4777	8.86023
9.87051	11.7444
10.0014	9.99216
9.37436	9.6305
8.69293	6.33928
10.8346	10.2897
9.06414	10.5853
9.33846	11.8495
9.84447	11.1663
9.99429	10.3017
8.49766	9.25961
8.43126	9.37598
6.28983	7.94207
8.49766	8.19762
6.92085	11.7113
8.59094	10.0619
6.22816	11.0765
9.18238	8.4974
9.30564	9.59884
8.76411	10.0619
9.7994	10.2889
8.33378	10.7684
8.59307	12
10.0031	12
8.28369	8.88286
7.7108	12
10.3449	11.1663
10.4804	10.8604
8.36079	8.25861
9.12049	11.7121
10.2952	11.0088
8.05824	9.70302
8.08164	11.0005
8.04515	11.734
9.99429	8.75721
9.99429	12
8.74773	10.6554
9.70302	9.38803
9.99429	12
9.99429	10.7428
9.99429	11.0008
9.99429	11.4334
9.70302	10.0007
10.0028	10.0541
6.74363	12
10.4777	10.0022
9.57815	11.7244
12	12
11.7113	9.26013
8.59094	5.01061
8.59094	8.46355
11.7114	11.5229
12	6.22963
8.90374	11.7241
9.85066	12
9.81855	11.2637
9.52258	8.48779
9.97798	12
9.97798	10.7084
9.97798	9.93092
12	8.4631
11.9102	10.0603
12	9.83557
12	12
10.2373	4.49775
10.4774	8.75005
10.1255	6.50093
10.2223	12
9.70103	9.86258
10.3015	9.98617
9.70302	10.8606
10.3015	12
9.999	9.49943
10.6993	12
11.4335	10.8344
10.6025	12
10.6025	10.1769
10.0027	10.3123
12	6.14182
9.70006	10.9161
6.77091	10.4616
8.75005	10.0619
10.6991	12
11.5375	9.78516
11.2639	6.74874
9.6305	10.4463
10.0014	11.5553
10.0027	11.7445
12	12
10.4777	11.1661
10.2953	11.734
7.73484	11.4335
9.12842	10.074
8.67224	8.90175
10.196	12
9.3028	5.18499
6.26823	11.8292
11.5264	10.0014
9.39016	12
9.38939	8.74535
9.7889	12
9.85066	7.77793
9.39016	10.0985
9.70128	12
9.70128	8.19775
9.70328	4.09334
8.513	9.46507
7.87786	9.50053
10.3014	10.4616
11.8443	11.0689
9.86355	12
7.76156	11.1663
4.05003	10.8598
10.0027	5.07648
10.1769	8.20097
10.3021	10.3523
9.24317	8.23095
9.5191	8.74786
7.28297	9.11256
7.28019	7.96689
9.39016	7.41575
10.6025	9.80256
10.2223	11.1663
9.79399	6.74045
10.6632	9.70006
8.75005	9.72243
8.59094	6.7301
10.0027	8.59107
10.0027	9.69213
7.83241	10.2897
11.7637	8.15501
9.52838	12
9.18167	8.03291
9.52825	9.99223
8.49753	11.1688
8.43873	9.75002
6.75346	7.33089
6.75113	5.83568
9.99429	8.25861
9.08161	10.2956
10.188	6.91193
12	6.46057
8.50501	9.99455
11.6037	4.05003
8.73129	12
6.15569	9.31473
5.0492	11.1662
9.82332	10.2897
9.77935	9.17716
8.95648	10.6674
9.24317	12
8.90065	9.50356
9.7889	10.3536
9.39016	7.96483
9.24317	8.59088
9.86632	9.70277
9.39016	8.22225
9.7889	10.3522
10.2275	6.01927
9.30203	5.97158
6.74113	7.9676
9.59543	12
11.0008	9.99429
8.75005	9.63011
9.75002	4.63615
9.70128	4.20781
5.525	7.96689
8.75005	5.24001
9.70302	9.0067
9.62682	9.77503
9.39016	8.48709
9.39016	12
9.7889	11.2639
12	8.59088
9.78761	6.91312
9.90217	4.05003
9.50208	9.17438
9.70302	6.73533
6.91773	8.08177
6.28238	9.41014
9.39016	5.83568
9.70128	10.4666
9.76156	8.19762
9.76156	8.2062
9.70044	8.63865
9.24317	8.22225
8.82084	4.05003
9.24317	11.7113
9.24317	5.32061
8.82123	11.1688
9.59543	4.20776
9.78728	9.22028
5.525	9.22054
8.75005	11.7126
5.24342	10.7685
4.13034	9.6998
4.05003	8.06417
4.50747	10.0335
4.05003	10.835
4.05003	8.71801
5.23887	5.18488
11.2031	9.19624
11.8164	5.49499
10.6053	4.5314
9.24317	11.0008
12	5.81442
11.4177	8.90349
12	10.3187
11.1664	9.18122
8.75005	4.67912
5.83568	9.518
5.83568	8.60539
8.49753	8.6529
8.49753	5.07671
10.3021	8.22199
9.82564	10.0102
9.82564	11.699
9.15201	10.0989
9.00528	5.9019
9.4906	9.3128
9.12036	10.1779
8.96937	12
9.772	7.95793
12	7.86477
11.0002	4.05003
9.68729	9.69993
9.00754	10.0272
5.525	5.24001
10.8518	11.5689
7.76502	11.7126
11.6349	8.76179
11.0001	5.07671
11.6246	8.23901
10.1158	7.78844
10.0027	10.8344
8.59094	9.72256
8.59094	6.90778
8.32695	11.166
11.0003	11.1688
4.51145	10.0405
9.96509	10.0014
6.47313	10.2897
9.10102	9.17716
8.60558	10.0335
6.91773	10.8344
11.2637	12
10.7903	10.0027
10.2972	11.699
10.4613	9.56171
11.2407	11.1661
10.6761	8.16706
12	11.0586
9.70431	9.14963
10.003	12
11.3884	10.2842
8.79595	12
4.85657	7.99236
9.00754	8.1661
9.1259	9.02121
9.82564	6.34752
9.82564	4.53646
9.75002	12
5.525	11.013
8.4651	10.5829
8.4651	10.0619
8.75005	11.7126
9.39016	10.9036
9.19005	12
8.90452	5.99426
9.25432	7.96837
10.9186	8.10002
10.4692	10.2611
10.729	12
10.6557	10.1769
10.2953	8.43635
8.79634	9.17716
9.38668	5.24001
8.71698	8.07204
11.7229	9.99429
9.70128	11.013
9.70128	11.0059
9.75002	11.0004
8.75005	5.49499
8.75005	12
8.4651	10.0604
10.0027	12
8.75005	9.98404
8.75005	8.17538
8.75005	12
10.3021	10.18
9.70128	12
12	11.0002
9.86581	11.2197
9.39016	12
9.39016	12
9.51439	6.00211
9.24317	11.1663
9.79502	6.00142
9.94356	10.8604
9.46668	10.7429
5.95976	12
12	12
8.75005	5.80652
5.525	11.525
6.74113	9.99229
12	11.2639
12	9.50414
11.2639	6.41038
12	4.11909
12	12
9.70393	9.78516
9.93098	6.73442
8.79956	11.7113
8.88859	9.18579
7.79869	4.05003
8.21168	11.2639
8.7525	9.5191
8.85623	5.62566
9.82564	10.0027
9.52825	10.0014
9.5296	9.99429
9.82564	10.4616
10.0027	11.2639
8.75721	9.99229
8.47439	7.94143
9.52825	9.75653
5.07671	12
8.77088	5.51073
8.75005	8.63865
10.0027	9.26309
8.90439	9.50446
9.03294	10.0005
9.32608	10.3021
10.7495	12
10.6261	9.50775
9.69664	12
4.35309	5.49846
9.31093	11.8343
10.0027	12
4.05003	11.0009
9.61	9.99455
9.76607	9.30467
10.0007	5.07557
10.2892	8.58972
9.05866	9.70302
10.1614	12
5.96113	9.70393
8.33378	11.0002
8.33378	9.69993
4.37015	10.0657
5.96232	7.72365
5.96175	11.3338
4.53123	8.22225
4.77995	11.0003
5.96113	10.1769
8.33378	9.70315
8.32527	7.8863
8.28369	9.70393
8.33378	8.24971
8.32527	10.0102
4.27432	11.7114
5.96232	7.91996
7.77355	9.99429
7.52784	10.0027
4.37015	9.31447
5.85086	10.2949
4.37015	8.74786
8.33378	10.8606
7.7731	4.71618
8.33378	9.70315
8.6382	12
8.31689	10.2959
8.31689	12
7.76508	5.71842
5.96175	9.78516
4.35304	9.31241
6.70054	12
4.05003	6.74795
4.05003	9.78367
4.05003	4.05003
4.37015	12
5.77623	6.00137
4.78575	11.0004
7.76008	10.4616
8.33378	9.50846
6.02814	10.4643
6.02814	11.723
4.37015	10.0283
8.33378	11.2197
8.66199	6.73323
6.15131	6.91835
4.27432	8.93662
4.16967	12
4.27432	4.05003
4.66935	12
4.78058	8.97608
6.02814	8.95648
5.96175	9.99436
7.77813	4.37026
5.96113	9.0633
8.31689	9.2197
8.64993	11.2639
10.0014	11.3011
11.0008	12
10.4777	11.7113
8.63601	10.3462
7.76008	12
8.88634	5.71842
4.40726	5.83568
5.96232	11.7241
10.8157	4.05003
8.62124	9.79947
8.05515	11.7353
8.07023	11.0586
9.39164	8.24971
9.91841	11.3884
10.7087	11.1723
10.0002	12
4.05003	6.74965
4.05003	11.5246
6.90062	11.1056
9.68729	10.4794
11.7113	10.3015
10.2897	11.2639
10.1769	10.5954
9.82564	11.5406
10.0014	11.0972
11.7897	10.5774
11.3338	9.31247
10.3021	9.31441
10.4127	11.0989
9.75002	4.05003
10.3021	11.4718
8.59094	12
9.69774	8.40695
9.7889	8.22225
9.59414	8.24971
5.525	10.7869
8.75721	11.0002
6.00142	9.70302
8.49753	10.1931
8.75005	6.46739
12	8.64026
10.4368	11.2247
6.92085	9.70302
9.78728	4.33491
9.56816	10.8343
8.82123	12
9.24317	12
9.30293	10.0007
9.12519	10.0537
9.30293	9.30216
10.4198	4.52924
9.45585	9.50478
12	8.24971
10.7065	9.51026
12	12
10.1426	5.40757
9.69587	6.92205
8.04528	9.31447
11.4718	10.0187
10.0461	11.0088
11.0008	12
8.63633	9.75653
8.74786	9.52838
9.84279	12
8.08197	7.94059
9.75002	9.99429
9.51781	5.525
8.04541	10.0007
8.94049	7.89907
8.88821	10.8477
9.69097	9.98591
8.98272	9.993
9.48519	5.88036
9.9961	11.0008
4.5314	9.31318
9.3723	6.45642
9.75653	6.74113
10.0014	5.91816
4.05003	8.13006
9.70128	11.7059
11.0008	10.835
9.99229	8.59823
11.0009	8.75005
10.6025	9.30216
9.20217	9.50846
8.7008	9.75653
8.94172	10.0272
10.5293	4.53208
9.86033	11.8588
5.29577	11.0004
9.54443	12
10.0014	9.30732
8.0429	11.734
8.75005	5.6638
6.00137	12
9.52838	9.99429
8.43873	5.73343
5.525	12
10.1666	5.51812
9.52748	8.31012
9.70128	12
9.39016	10.3522
9.70128	11.0002
9.24317	12
9.62798	5.18203
9.3077	8.16648
9.85066	9.62869
8.90374	8.48954
9.44889	10.0604
9.7889	11.7789
9.51439	11.539
9.24317	4.36816
9.59536	8.24952
9.70128	10.0102
10.0027	8.22225
9.70128	12
9.39016	4.05003
9.70128	9.75002
9.39016	4.37071
9.85066	5.75139
9.14466	12
8.75005	8.25855
9.85066	12
8.75005	9.51046
10.0027	9.00496
6.74113	11.0004
8.75721	9.26013
11.3884	4.5314
9.70315	5.45378
8.75005	5.54484
8.75005	10.8344
10.6024	12
8.61654	8.63498
11.0008	4.67901
9.69664	10.0272
6.76176	11.5422
9.50356	9.38919
9.82094	8.95397
9.30506	11.7126
9.34929	12
8.26796	12
9.39931	10.4616
9.75408	12
7.42098	8.74773
10.0027	11.7241
10.1067	10.2611
9.85066	11.5556
9.24317	12
9.24317	11.7126
9.59536	8.75005
9.70044	12
9.24317	12
7.08705	9.50414
10.5488	10.6673
11.7637	11.0004
10.3021	5.82187
10.3021	9.99436
12	6.66263
7.89817	8.67952
8.50604	9.78703
11.5803	9.41014
9.42027	11.5542
10.8664	12
8.9626	11.7113
12	12
8.90374	10.3214
8.88505	8.04393
6.79745	9.12571
8.54111	11.734
12	12
8.75005	12
10.3021	11.0005
6.86441	12
9.6998	10.7869
9.98881	11.5553
10.4794	12
10.8599	6.76494
8.90374	11.1663
9.50395	4.67912
8.32894	11.539
9.31409	11.6037
9.43632	10.6761
9.41801	10.0007
8.22083	12
8.69177	12
8.88653	8.08164
5.81465	11.0005
9.70315	9.98617
12	4.74824
6.9645	11.541
10.9315	12
10.4616	9.72572
9.50143	6.74363
6.91426	10.835
9.26831	10.3214
10.0014	11.7454
10.3021	9.18057
10.3021	11.003
10.0014	9.10044
9.70302	10.8404
9.70302	11.2639
8.59094	10.3464
5.95976	9.6998
11.6037	12
9.99429	7.95335
8.60558	10.4611
9.70328	9.49569
9.69587	11.1663
8.95584	7.94084
10.6632	9.6998
9.3028	12
8.71698	12
9.00754	6.12926
5.31112	9.50775
4.05003	6.75301
8.52138	7.94084
8.48264	8.40882
11.0008	6.74965
10.1664	12
10.4615	6.61523
9.62798	8.75721
8.90374	10.4772
5.24694	9.8025
9.59543	10.835
9.3079	5.51812
10.003	9.99429
8.78848	12
11.8343	4.85652
9.39016	9.30216
9.85066	10.052
5.525	6.72817
8.75005	10.3328
8.59094	10.0007
8.59726	9.02333
9.82564	10.0027
9.70302	10.0027
10.0027	6.60494
5.525	9.33762
10.1056	8.41011
9.38584	9.50846
12	11.0004
10.7495	9.99429
9.38668	5.82937
9.46829	10.1978
8.21954	9.00631
5.7182	12
4.05003	11.0008
4.05003	11.1055
10.2567	10.4467
11.1323	11.5393
9.39016	11.7113
6.85594	4.86783
4.87039	10.8404
4.37015	4.05003
8.33378	5.51142
8.78764	5.9534
9.70302	8.60268
12	9.99429
11.4931	8.29452
11.2352	9.17999
11.723	5.90588
5.0762	8.24971
11.5947	6.73954
8.32527	11.7116
7.769	9.50046
7.76912	12
9.21442	5.51812
8.49753	4.13756
11.3338	6.26527
7.81558	12
6.73726	12
8.95719	12
9.3079	10.7869
8.85939	12
8.0331	9.49943
11.1663	8.75727
10.3208	12
8.80227	10.0187
8.80137	8.7476
9.62805	10.0281
9.50543	9.49614
9.70044	8.7926
9.3077	11.825
8.17532	12
6.28238	8.03316
8.85939	10.6944
9.39016	6.37759
8.05837	5.55342
8.90374	11.1072
8.01756	8.22225
8.78764	12
11.7444	8.59088
10.2956	8.60339
9.39042	4.05003
9.24317	6.89999
12	8.29471
10.0027	11.7003
9.75002	5.71638
10.3021	12
10.3021	12
10.0027	12
10.0027	11.7113
10.0027	7.04328
10.333	10.8404
9.38449	9.72752
8.88453	12
9.49975	10.8598
6.15068	11.1664
8.66192	8.2062
11.0008	4.24368
10.3021	4.20781
9.51439	10.0007
8.08164	11.734
8.07236	11.5406
9.50395	8.6382
10.3021	5.6638
11.7113	9.262
10.0668	5.07671
10.1255	8.51236
10.1769	5.04852
10.1769	8.24971
10.1769	10.18
5.525	9.18534
4.05003	4.05003
6.74079	8.15249
9.99429	9.99423
8.67372	9.338
11.0008	9.50407
8.28685	6.25544
7.76525	4.37026
8.20555	6.53145
7.769	9.99739
8.6382	11.5689
7.80978	6.92085
6.10129	6.73357
6.02871	9.75653
9.18418	8.50411
11.2639	7.15992
10.0027	11.734
10.3021	8.61106
9.52825	8.19749
10.0014	8.75482
10.0014	6.98411
4.05003	8.75721
5.525	8.75482
7.02407	6.00137
8.59094	8.59823
11.0003	9.75002
8.75721	5.83494
11.3625	8.90491
11.734	5.23768
6.74113	5.83568
9.70128	5.9393
9.99429	9.73474
9.39016	8.7282
8.90968	5.0492
6.00142	12
11.6037	6.42618
4.96889	10.7185
12	10.835
9.70328	11.7113
9.7546	7.91074
9.5374	10.1976
8.97511	11.723
9.39016	5.96806
8.28749	5.96874
7.92273	5.90991
8.41011	12
8.75005	9.18554
9.70128	5.29816
9.70128	11.5538
9.39016	10.26
9.3068	12
10.0601	4.05003
10.0365	9.30467
9.52458	6.66263
9.52458	8.28665
9.70128	10.1818
9.3068	10.0336
9.24317	9.72004
9.39016	5.87263
7.75349	6.33922
6.86759	4.05003
8.34622	9.52825
10.7636	12
8.75005	4.65104
8.78996	8.74554
12	9.62515
12	9.50227
6.42522	12
8.75005	12
9.52683	8.22206
9.30261	10.835
9.07974	11.2639
10.1769	6.88914
7.88424	12
9.39016	12
10.4616	4.05003
5.525	11.6993
10.0028	12
9.56164	9.12481
6.6233	10.3328
12	10.3214
8.59088	9.46507
9.8475	8.30973
9.8475	6.75699
9.69761	11.7113
10.2027	9.6938
4.05003	12
5.55757	11.0972
11.7444	11.699
8.59107	11.4372
8.75005	11.5676
8.75005	9.79031
8.75005	4.05003
8.75005	5.52432
9.75002	5.51812
5.49499	5.87263
9.12506	10.0007
10.3911	9.99603
9.99429	11.4355
8.71092	11.7114
8.75005	10.5824
8.75005	8.74786
8.59591	8.25455
8.76849	9.99713
11.0972	11.8343
11.723	9.84292
10.2952	12
9.06659	12
9.80733	4.31672
9.75002	12
10.1186	12
9.99461	7.17242
10.2183	5.44548
8.76269	4.05003
10.5727	9.8025
9.39016	10.3187
10.8606	12
10.8604	11.699
8.08164	6.00142
8.75005	9.3763
8.75005	8.27389
8.75005	10.0448
9.69606	10.8068
9.70128	11.5538
8.82123	12
11.2637	8.22206
11.2639	9.50414
9.70315	9.49872
10.0027	6.60954
10.0014	8.58978
10.3021	9.31409
11.2639	9.69683
10.0014	9.78503
10.3021	4.67912
10.6025	5.81005
11.1663	7.91983
10.3021	11.0002
11.1663	9.75002
11.1663	8.05856
9.78896	12
11.5425	5.66363
10.3328	4.37026
10.3983	5.525
10.1769	12
10.1769	9.19714
10.0014	4.20787
10.4777	8.22225
10.5828	10.8652
10.4616	5.49516
9.8219	11.1674
11.4389	10.2959
10.5576	8.04528
9.5122	9.50414
6.02871	10.835
8.64987	9.5191
4.50355	11.003
8.59088	8.05856
6.00591	6.43118
4.50724	5.525
10.4777	9.50807
8.88337	6.90778
8.88337	5.7182
11.0004	12
4.87067	12
10.3021	5.95499
8.75721	11.7241
10.0758	11.7126
11.0688	12
10.3019	8.64026
9.99429	10.8352
9.31409	11.7339
12	12
11.1659	9.98417
11.2639	7.9919
11.0008	12
10.0014	8.23115
10.3021	10.4616
10.5828	8.75005
9.70251	5.82869
10.1221	12
4.05003	11.0001
6.13937	9.75002
10.3015	7.78896
9.82326	8.76198
8.59107	10.0027
10.1565	12
12	10.2555
9.39016	11.5264
9.39016	9.4006
8.78757	8.07223
9.70128	12
10.0027	9.00464
12	12
9.16639	10.7869
10.1769	9.98623
12	9.50807
8.12226	12
7.94052	10.1961
10.0014	7.96547
12	9.99745
6.9582	11.7113
10.0027	10.9286
9.0996	8.71775
8.67636	6.47421
9.99352	9.17716
10.3213	5.95408
10.6744	7.74831
10.0027	11.5406
8.75005	4.05003
8.75005	10.384
8.75005	6.06975
9.59414	6.56561
9.24317	11.0128
9.59536	12
9.69961	8.74393
8.54988	9.19534
8.47625	11.7126
10.0014	10.2609
10.3021	12
5.83568	11.5553
8.59094	11.523
11.2639	11.699
9.52825	5.93333
10.3021	12
9.75002	9.84756
8.95532	5.71638
9.38455	5.0833
11.4177	4.58363
11.069	12
9.37901	11.8239
9.18147	11.2639
9.15279	8.40785
10.1739	10.3015
9.43393	12
10.729	11.8292
6.8714	9.76291
9.9981	12
10.4616	10.9036
11.002	10.0103
6.14733	10.0011
8.47658	11.7444
4.20776	10.18
8.75005	11.1664
4.4795	10.0028
4.75102	10.3187
8.75005	8.31128
6.17984	11.0008
10.7262	10.0188
8.34448	6.74113
10.4616	5.525
11.4665	7.94207
9.69948	11.1663
9.37971	5.24001
6.06901	9.19714
8.34551	9.41014
9.21609	7.07994
10.6025	12
7.62577	11.5406
8.75005	12
12	7.94084
10.4777	4.1391
7.769	5.83568
11.7935	11.1055
5.51812	10.0619
11.0008	9.31409
8.33829	5.89963
7.68812	9.78709
9.39035	11.734
8.49779	12
8.75005	7.06249
9.40479	8.28665
5.94521	8.4974
10.0027	9.784
10.4777	5.56155
10.1067	9.59414
7.95793	11.0059
8.80227	10.835
9.50395	12
9.62798	11.1659
8.51249	9.50446
8.50456	9.99429
11.3011	6.74045
12	5.47021
7.7827	6.25083
12	12
7.75667	12
7.10251	5.49829
10.565	4.29779
12	9.1965
12	8.74535
12	11.5676
12	10.8606
11.001	10.2956
8.94217	12
9.61451	12
7.81436	5.74122
9.42697	8.74547
5.96232	7.96483
5.96232	4.25266
6.15131	6.73078
4.78058	9.02856
7.76952	11.0002
9.83564	4.53208
7.09864	11.723
8.64123	10.2898
10.2954	10.835
8.93894	11.7126
10.3021	10.18
12	10.3466
11.0002	10.0102
11.5689	8.74786
10.6652	12
8.8864	9.99229
8.33552	5.99494
8.66192	5.98733
9.59536	10.1874
9.59543	12
10.4777	5.525
7.95941	5.49499
12	9.98694
9.63063	9.79502
10.6557	12
10.4794	10.3021
11.7241	4.53157
9.1965	10.0028
11.097	10.9402
10.6651	4.85259
10.3187	10.7968
11.0009	9.64404
12	7.94923
8.75005	9.80243
9.70302	6.00211
8.60545	10.0456
8.60545	12
9.85111	6.74113
9.50543	8.67952
5.83568	12
5.83568	7.95761
11.5538	9.72752
9.97089	10.8352
11.218	5.525
7.94072	5.51676
9.04474	8.46278
4.05003	11.7113
9.87612	9.46507
6.94831	5.525
8.98227	4.05003
11.2639	9.50407
8.40431	10.4131
11.1661	9.79502
12	5.83494
11.9078	5.525
11.8349	12
8.43873	8.6351
9.45547	11.1663
7.78096	8.07223
10.6761	4.50724
8.75005	12
8.49753	8.60422
8.59107	8.7926
10.0027	10.2611
9.52361	9.99494
4.05003	10.835
10.4777	8.7554
6.71112	11.699
9.70251	8.74786
9.70302	4.05003
11.0008	6.18064
5.83568	8.40882
8.75005	11.7126
8.77513	4.05003
11.0009	10.0537
10.1491	9.49943
10.8454	10.8344
10.8454	9.303
10.9544	10.8605
10.9033	12
10.6991	11.7351
10.5954	10.0334
10.188	9.60535
7.84318	11.003
9.58311	12
9.95174	11.5556
9.86987	12
10.278	6.7438
12	12
9.99294	8.24984
7.74439	5.66346
9.70302	5.51812
9.24317	11.7126
9.59414	12
8.75005	12
9.70128	12
9.24317	8.06798
8.75005	12
9.69587	4.05003
9.59536	5.51142
10.0027	9.76291
10.0027	10.8604
8.76707	6.78609
9.42091	10.763
9.02333	9.6998
9.12036	9.72004
12	10.8403
4.37026	5.525
11.3884	5.95499
8.73606	9.70393
10.8453	9.49943
11.6246	6.11374
5.57002	8.59726
12	9.69368
12	8.94372
12	6.53889
12	5.48311
4.05003	5.75059
6.74141	12
10.3021	12
10.0014	9.97843
10.3021	8.88614
5.24018	8.22225
4.05003	8.95796
9.47493	4.53634
5.83636	6.66263
8.72001	12
9.39016	12
9.39751	8.95796
4.92722	8.41011
10.4613	4.53123
12	11.699
12	10.2773
12	9.3128
10.0457	9.49582
10.1609	8.29774
9.69928	8.71788
11.7191	12
12	6.14182
12	11.0007
12	8.71788
12	4.05003
11.4141	11.0008
8.74773	11.0004
9.73184	8.74315
8.9441	9.98623
8.91574	10.1768
8.85849	10.3522
8.90323	11.5406
10.0028	12
8.75005	10.9061
4.05003	9.82558
10.0033	4.20781
12	12
12	5.55342
12	8.4651
12	8.20246
12	9.37598
12	11.5923
12	11.7003
10.4612	9.89205
11.8349	5.23961
11.7113	6.78944
10.561	5.21028
12	6.04701
11.3884	10.8349
10.86	11.5538
12	9.00187
12	9.17999
11.7241	8.70131
12	5.90991
9.61283	9.75002
12	8.31276
12	12
12	10.7869
10.8606	10.8604
11.2352	5.525
10.4639	10.9286
8.54285	9.69587
8.52731	11.3336
9.59536	9.79018
8.51178	12
8.49598	8.21496
12	10.3464
12	8.19711
12	5.23808
12	12
12	8.76179
6.91773	8.74773
7.02242	12
6.91773	5.57002
6.91773	9.7007
12	9.30906
10.4616	8.95648
10.3591	11.0534
6.71112	8.04393
6.11374	9.0049
12	9.98675
10.2812	8.50514
9.52825	8.58998
11.5676	6.11311
12	4.05003
9.69941	9.52632
5.07643	10.8403
12	11.2637
10.0027	12
8.59094	5.84068
11.0437	12
11.4931	10.5774
12	10.4504
8.33745	12
10.4062	11.0753
11.1663	10.561
9.33046	9.70128
11.6192	11.1072
10.835	11.734
9.05911	10.7428
9.37849	10.2897
12	10.8604
9.2491	12
9.24336	5.95902
4.52782	11.0004
8.49766	12
9.86632	6.00142
12	4.31672
8.75005	10.7685
7.83499	12
12	5.95499
9.75002	10.8343
8.75005	12
10.0027	8.07204
12	4.42704
12	10.0657
9.60445	11.1663
12	9.99436
8.72065	10.2897
10.0536	12
8.49682	9.37456
10.3021	8.59733
10.2148	10.835
10.4613	8.79505
11.069	10.2842
12	11.0059
12	10.0619
11.034	7.12399
9.39016	11.0972
11.0415	12
12	6.38372
12	8.63826
12	12
9.30899	9.31486
4.55788	5.95499
9.59536	4.05003
8.42655	10.2899
12	10.7373
11.2639	5.23808
10.4777	12
10.4794	10.3519
12	4.53208
11.5567	11.0001
11.1663	8.22238
11.7351	4.3702
11.699	12
9.69767	6.22889
8.51932	4.5314
12	4.5314
10.4774	9.50775
8.75005	10.7636
7.769	9.62624
9.99648	8.59088
9.42562	12
12	12
9.24504	10.7366
10.119	12
10.7373	6.43215
6.76557	11.7113
9.10257	11.0002
5.78873	4.05003
10.1642	9.99229
11.0972	11.1663
5.97158	8.7282
9.68813	4.05003
10.0758	5.55296
10.222	8.64058
9.52825	7.73541
7.48504	5.99921
10.3536	12
5.97158	8.22225
9.04538	12
12	12
11.2038	8.10073
12	11.7113
9.33452	8.75005
11.3951	6.28312
10.8344	11.003
9.18915	11.0011
10.2027	5.24001
8.24114	10.8346
5.48197	10.5485
8.72001	11.7003
9.24446	8.46355
8.32527	7.94143
4.63615	11.7229
10.0017	8.50759
8.26615	8.06811
9.85111	10.0028
8.64245	8.59823
6.76364	8.19272
9.84801	8.19762
6.89152	9.31447
7.80965	10.6051
6.73135	10.8343
8.63053	6.29716
8.32056	9.86587
7.82003	11.1663
8.8434	6.06975
8.33868	9.99429
9.98449	4.67912
4.11949	5.97221
5.14981	11.3336
4.30558	10.4794
4.78308	11.8239
10.29	11.0004
10.0011	11.7113
4.24692	4.05003
10.2899	11.0001
10.0017	11.1055
8.63407	4.86709
8.2091	11.7229
9.92473	4.05003
8.47342	4.37026
11.001	10.7684
9.52567	6.433
12	5.38063
11.7814	6.14182
9.40608	6.14324
8.64187	12
9.40608	9.79502
12	8.22206
10.6762	9.17554
10.3017	6.92188
10.6762	6.45284
4.05003	8.41063
5.87098	10.3464
8.26589	12
11.3154	6.74107
6.10544	10.7636
9.85878	8.24952
11.8343	5.51812
12	9.50775
11.8972	12
12	9.49943
11.2198	4.35997
12	11.069
8.64316	9.45418
4.10084	9.99494
7.79592	9.69696
8.92328	6.78609
8.92354	10.0033
8.35937	12
9.45643	12
8.92309	8.27382
8.90478	9.70302
8.65477	9.46507
8.69293	8.58869
8.69293	8.74792
8.50849	4.3702
5.56155	11.5538
9.50304	8.74554
8.47322	11.0008
9.70393	10.0604
9.85111	9.61174
6.23714	12
4.05003	9.46507
10.5651	8.22225
8.54743	7.10404
4.05003	5.51608
8.63233	9.50446
4.05003	8.22206
9.03313	5.83568
7.769	12
8.32527	11.0001
7.77355	5.24001
8.33378	9.50407
8.33378	9.99429
7.76912	8.21954
8.32527	5.96596
8.33378	5.55262
8.32527	12
8.33378	11.5406
6.70793	10.3187
8.32527	12
7.77349	12
4.37015	8.74773
5.96232	10.7636
4.37015	10.1716
8.33378	6.70981
10.1586	11.1662
11.9057	8.74547
5.498	10.0025
8.98272	9.49847
9.13841	10.2897
5.81533	11.7444
8.76269	9.4046
8.65019	9.99713
8.93959	10.6026
5.91014	10.4815
4.61438	8.59707
4.05003	6.73868
10.3983	6.73192
8.8563	8.21471
10.5648	7.97185
5.44236	4.52839
6.74761	5.82869
9.49879	5.15214
11.723	9.62869
7.7565	8.1973
10.2671	8.41056
11.3037	8.75482
11.3037	8.50488
11.9125	7.10825
10.2203	9.5247
8.88608	10.2896
10.1458	10.0028
8.6745	6.401
7.79044	5.71905
6.06753	5.47322
10.2677	8.94591
10.2651	8.51216
4.44534	6.69969
8.68436	8.41011
8.90794	4.74994
4.05003	12
9.06137	6.74687
7.87773	6.74022
6.87174	6.74113
9.78548	5.45458
7.83879	9.80037
6.78472	12
4.95587	10.9402
4.42806	9.30216
11.7661	7.07886
11.9319	8.74786
9.30467	9.75002
4.48337	9.3128
4.0552	9.78703
9.53128	9.35896
11.0263	9.75002
4.53168	12
8.47342	5.18499
10.9033	9.50807
5.35937	10.0281
6.85247	6.74965
8.47722	10.3519
10.6025	7.96799
12	12
12	4.05003
9.85066	4.52839
9.85066	12
8.75005	4.13694
10.2897	4.25289
11.0008	4.37026
10.0027	5.83636
10.0027	8.60416
10.6143	9.50407
11.3684	10.1771
11.2067	10.8343
6.73357	8.30999
12	12
9.35412	9.05531
9.44109	9.50446
12	10.835
9.86819	9.70302
6.13602	11.0004
11.5406	6.66627
10.835	11.0004
9.70128	9.26277
5.525	4.82935
8.75005	11.1722
5.525	8.22206
8.75721	10.3469
9.75002	6.74289
8.75005	10.6676
7.77787	11.0004
10.0027	11.3487
10.0027	12
9.85066	10.8403
10.0027	8.75005
9.99075	10.3187
8.35344	10.3021
4.54009	11.2655
11.6479	5.18334
10.1018	9.50775
9.37894	9.69213
8.22225	4.05003
8.35505	9.9785
8.6752	8.93662
9.07936	7.8863
9.12577	10.0007
9.31409	8.79647
9.70302	5.82801
8.32862	12
9.69664	4.52924
10.003	8.90374
7.77355	10.8404
9.66473	9.56545
9.82564	10.8352
8.66289	9.37256
9.15266	9.6305
9.69245	4.66957
8.66308	4.41374
10.5443	8.63826
9.52825	9.87406
9.59536	5.56916
10.0007	9.49872
9.66763	6.51673
12	12
8.35164	8.75005
8.35164	9.99223
8.94017	4.05003
9.25536	5.95499
8.96041	11.3287
9.21609	12
9.25536	11.0972
9.25536	9.41014
8.68816	8.85765
8.31676	9.30338
9.59536	10.4101
9.70044	11.0004
11.0972	4.05003
10.3021	8.76198
8.75005	8.74786
9.30345	8.25861
9.70315	7.96792
4.16973	10.062
10.9033	10.8404
10.6993	9.75653
9.99713	12
9.84827	10.835
9.24317	8.60339
9.51439	11.0007
9.51439	10.8652
8.03136	11.4782
7.76451	11.7232
7.80798	10.0841
11.9002	12
10.6423	9.72585
10.5519	9.49582
11.0003	9.17716
11.7113	10.1068
9.90384	8.19775
10.4866	4.37026
10.4866	5.525
10.4098	9.17999
10.1223	12
7.02407	10.8477
6.92085	10.0027
8.60558	11.7003
9.70328	10.3187
8.76198	9.64358
9.3077	10.8606
9.389	10.7913
9.51439	9.31409
9.59536	9.02346
8.49785	9.72752
6.13534	11.0132
4.05003	6.18911
12	5.82869
9.39016	10.9061
6.92085	12
9.39016	9.99216
10.0028	11.5538
9.42639	4.53134
7.76895	10.2673
6.18064	11.0765
10.5828	9.49943
8.64961	8.03046
9.52445	11.825
10.3519	8.29471
9.50807	9.26013
12	9.49273
11.3011	12
11.2679	10.8343
5.83568	9.31409
6.08918	11.7006
10.1426	8.7525
10.0305	12
5.79555	12
9.00754	10.7684
4.05003	7.78883
11.723	4.05003
12	10.1192
11.1663	8.59713
12	12
8.29677	5.21034
8.30077	12
10.0028	8.63498
11.4225	5.93356
12	5.55279
11.8816	12
8.39696	8.75302
8.7525	10.8652
11.4225	7.42007
11.642	8.31012
11.1728	12
11.4348	5.82255
4.3116	4.20787
5.96232	6.75602
9.38455	10.2772
8.49688	12
6.17916	8.19736
11.7184	8.46065
5.525	8.04548
4.05003	12
10.0014	7.37596
8.75721	11.5406
9.97843	10.0365
10.0027	9.49808
10.119	8.01595
9.9589	8.24971
10.5954	12
10.0014	9.17832
8.59107	9.98623
10.4777	9.3039
10.4777	12
8.75005	11.7871
8.59107	8.79279
8.75005	7.02828
10.0027	11.7003
8.75005	12
10.6025	10.7636
12	12
12	12
12	9.37423
12	8.23115
12	10.3187
12	10.8604
12	8.05837
12	11.0059
12	12
10.6025	8.0721
12	6.42158
12	9.55449
12	9.75002
12	10.8598
12	4.05003
12	4.75199
12	7.78896
12	8.05528
12	12
12	12
12	12
10.565	12
10.119	9.84479
12	8.2062
11.1663	10.2611
12	8.24971
9.50775	8.28665
12	10.1932
12	6.02677
12	8.41011
10.4777	6.38372
12	6.20667
12	5.91804
11.0004	9.76291
12	10.835
12	11.0003
12	8.90626
12	8.22296
12	12
12	9.17832
12	4.25186
12	5.32027
12	6.65712
11.734	6.88072
12	8.64058
12	9.97843
12	9.69806
10.1614	8.47632
12	7.91893
7.77327	9.30699
10.3021	12
9.70302	6.4197
10.4777	9.99436
12	9.50665
12	11.5406
11.7892	9.31241
9.50008	6.91733
7.79656	8.20246
9.30815	10.0005
10.9566	9.19804
12	10.3525
4.31819	8.19627
11.114	6.91835
10.391	8.6812
9.34948	10.3021
10.7784	8.05824
10.8453	5.55098
10.8453	10.835
9.70103	5.39916
11.114	6.72226
10.0009	10.0007
9.3077	8.56148
11.3884	10.7366
11.4624	8.3136
9.90236	9.75002
11.4575	5.82869
10.7784	9.6998
9.82558	11.0008
9.74912	12
8.92089	9.99436
9.42678	5.67727
8.85572	10.4617
9.4906	10.0004
10.6993	11.0005
10.2223	11.1663
10.4468	8.72001
10.9033	10.9035
11.3011	11.1055
10.4778	11.0088
8.94004	11.003
11.3884	11.1663
10.6993	11.069
10.4777	9.98417
9.24311	12
9.58775	6.73783
10.8453	5.23791
10.4616	11.3338
10.6025	8.06811
10.4777	10.4616
10.6025	8.22225
12	8.54014
12	10.7373
12	11.2639
12	8.90374
12	10.0272
11.4533	8.74773
11.0415	11.1688
9.50775	9.8475
12	10.3015
9.40325	4.05003
12	9.99739
12	10.0027
10.8453	12
10.5443	5.75139
11.3337	9.17716
10.7519	8.17841
11.7543	6.91937
11.7543	11.2637
11.7543	9.69683
9.19024	12
9.31409	10.278
9.11204	12
7.88315	9.00548
4.68731	6.40356
12	10.0021
10.4468	12
10.6557	4.37026
12	12
12	4.13029
12	10.6994
12	4.10505
8.88627	10.3466
9.35174	10.0027
9.06446	11.8343
9.08194	10.8344
8.73097	9.6998
8.92309	12
8.65077	5.07671
9.33111	12
8.94004	6.07935
9.1014	12
9.37894	10.0619
9.45598	6.02962
8.52996	10.8344
9.7546	5.51812
9.7546	5.32061
11.114	9.46507
9.12036	6.73533
9.90404	8.75005
10.3015	8.4974
12	10.7373
10.1769	10.0658
10.9033	9.20043
10.6993	12
10.9033	9.31151
10.6993	6.92409
10.6025	10.9164
10.6025	10.4331
10.9544	9.76904
10.6025	4.05003
10.6025	10.8344
10.9033	5.525
10.6993	5.48896
10.8453	4.05003
10.7784	9.78703
10.7784	11.0002
10.6993	6.00137
10.3015	6.46057
10.1769	5.525
10.6557	10.0027
10.4777	4.24538
9.52632	10.0537
9.2609	10.3519
10.4777	8.75005
6.68849	12
6.68514	12
8.93791	6.74778
4.05003	8.90323
12	5.83636
9.75653	8.74773
6.9225	8.63788
11.8754	6.40151
12	8.74773
11.1762	8.51868
11.3618	8.4651
10.7784	9.80037
8.9441	11.8297
4.05003	11.0636
11.0002	12
12	10.835
11.2637	10.7636
9.80688	9.12571
8.75005	12
6.22963	10.7685
10.0009	8.20272
8.76417	9.75653
11.4196	10.835
8.22225	11.7116
4.22595	12
12	8.431
11.8942	6.90749
12	12
10.9618	9.17716
11.8911	5.24001
11.6359	10.3536
11.6296	5.48896
12	5.83636
12	8.08164
8.56806	9.3128
8.35331	8.29774
8.6752	8.23115
9.21526	7.9676
8.92064	9.02868
12	9.31241
11.8239	11.1663
12	8.26615
12	12
12	12
12	8.59849
12	11.7113
12	9.17832
9.50008	8.31012
9.63166	12
4.78052	11.8251
4.93575	10.8606
9.78322	5.80561
7.84633	12
10.8344	12
9.70051	6.90846
10.3112	6.74107
10.2844	10.0378
9.524	4.20685
11.0436	11.699
12	9.50053
10.7631	6.25532
10.7782	6.9167
8.01814	11.0004
12	11.003
5.97119	9.1867
4.05003	9.19759
11.0001	8.59713
12	4.05003
5.87638	5.18255
5.36261	7.17089
4.05003	9.6998
8.85855	5.18334
9.98617	8.33352
7.74411	7.89507
9.80527	5.08353
7.77355	8.49656
8.21019	5.99028
9.21609	7.17793
9.48789	10.2558
9.97076	8.76849
9.15279	8.2394
9.02495	5.525
9.02495	10.7373
10.3525	9.79018
10.8605	5.80857
11.4465	6.74602
12	9.50478
11.9148	8.41011
11.7032	9.70315
11.7032	9.0459
9.12629	8.50552
9.15285	8.77281
8.51165	4.40732
9.40479	11.1663
10.4616	7.02515
8.5903	6.89294
12	5.23961
10.171	6.06327
5.1622	4.05003
[truncated: 721,046+ more rows]

## Sheet: Figure 1d
Known_AMPs	Predicted_AMPs
0	0.142857
0.162791	0
0.0625	0.0714286
0.0625	0.176471
0.0588235	0.0625
0	0
0.190476	0.133333
0.113636	0.0769231
0.0952381	0.25
0.037037	0.0833333
0.04	0.05
0.037037	0.0833333
0	0.0769231
0.037037	0
0.037037	0
0.111111	0.1875
0	0
0	0.222222
0	0.0769231
0	0.0588235
0	0.0833333
0	0
0	0.0714286
0	0.0666667
0.0833333	0.166667
0.0833333	0.111111
0.030303	0.0769231
0	0.05
0	0.111111
0.0294118	0.25
0	0
0.027027	0.142857
0.0909091	0.0952381
0	0.0588235
0.125	0.142857
0.0606061	0.166667
0.0540541	0.166667
0	0.153846
0	0.0909091
0.0769231	0.111111
0.307692	0
0.0888889	0.136364
0.153846	0.1875
0.153846	0.166667
0.153846	0
0.153846	0.153846
0	0.111111
0.0714286	0.0769231
0.0714286	0.0588235
0	0.0714286
0.03125	0
0	0.0769231
0	0.105263
0	0.210526
0.037037	0.0769231
0.0571429	0
0.0769231	0.111111
0	0.277778
0.0909091	0.0857143
0.125	0.173913
0.0555556	0.153846
0.12	0
0	0.0666667
0.0333333	0.0555556
0.0357143	0.0344828
0.0344828	0.166667
0.0769231	0.0666667
0	0.05
0.0625	0
0.1	0.416667
0.0789474	0.0869565
0.0882353	0.0714286
0.0606061	0.0714286
0.25	0
0.0714286	0.0555556
0.125	0.1
0.0416667	0.0952381
0.166667	0
0.05	0.210526
0.05	0.0588235
0.0638298	0.0625
0.0652174	0.0571429
0.0454545	0.0526316
0	0
0	0.0833333
0.0454545	0.176471
0.0454545	0
0.0434783	0.0625
0.0869565	0
0.111111	0.0714286
0	0.0625
0.166667	0.428571
0.04	0.0666667
0.0731707	0.142857
0.117647	0.0625
0.0666667	0.0357143
0.217391	0
0.173913	0
0.0645161	0.125
0.0909091	0.04
0.08	0.153846
0.125	0.133333
0.0217391	0.190476
0.0425532	0.0714286
0.0487805	0.05
0.181818	0
0.0833333	0.133333
0.166667	0
0.0526316	0.0769231
0.0526316	0.307692
0.0526316	0.1
0.0526316	0.05
0	0.173913
0	0.0714286
0.0588235	0.0769231
0	0
0.0588235	0.0769231
0.0588235	0.08
0.153846	0.0769231
0.157895	0
0.117647	0.111111
0.12	0
0.05	0
0.0625	0.125
0.0625	0.0666667
0.075	0.0714286
0.0909091	0.238095
0.285714	0.0625
0.047619	0.133333
0.15625	0.1
0.15625	0
0.0666667	0.142857
0.133333	0.0465116
0.125	0.2
0.0714286	0.0769231
0.0588235	0.103448
0.130435	0
0.0540541	0.266667
0.0810811	0.25
0.1	0.210526
0.1	0.15
0.1	0
0.103448	0
0.0666667	0.0666667
0	0
0.0416667	0
0.0888889	0.0384615
0.08	0.133333
0.0384615	0.0769231
0.0769231	0.125
0.125	0.133333
0.1	0.1
0.153846	0.142857
0.153846	0.166667
0.111111	0.125
0.214286	0.111111
0	0.05
0.0810811	0.230769
0.037037	0.25
0.08	0.0526316
0.0909091	0.208333
0	0.176471
0.142857	0.166667
0.285714	0.0625
0.193548	0.0769231
0.12	0.0588235
0.0810811	0.142857
0.121212	0.173913
0.121212	0.0526316
0.0555556	0.153846
0.05	0.047619
0.0833333	0
0.0416667	0.111111
0.05	0.357143
0.103448	0.0588235
0.117647	0.111111
0.0416667	0
0.166667	0
0.125	0.266667
0.0416667	0.0666667
0	0
0.0967742	0.133333
0.114286	0.0625
0.047619	0.0384615
0.04	0.047619
0.0666667	0.2
0	0.0714286
0	0
0	0.136364
0.2	0.0714286
0	0.111111
0.0333333	0.133333
0.0357143	0.15
0.0789474	0.0769231
0.1	0.214286
0.08	0.0555556
0.111111	0.04
0.2	0.0588235
0.2	0.153846
0	0.142857
0.0714286	0.105263
0	0
0	0.16
0.0625	0.2
0.0714286	0.0952381
0	0.105263
0.131579	0.227273
0	0.0666667
0.0714286	0
0	0
0.0454545	0.166667
0	0.181818
0.111111	0
0.0434783	0.181818
0.148148	0.0454545
0	0.1
0.0952381	0.214286
0.115385	0.133333
0.0697674	0.0909091
0.12	0.037037
0.114286	0.0833333
0.075	0.166667
0.0909091	0
0.0588235	0.2
0.030303	0.0769231
0.0666667	0.04
0.0263158	0.166667
0.15	0
0	0.1875
0.0434783	0.235294
0.047619	0.307692
0.0882353	0.125
0	0.307692
0.0645161	0.133333
0.153846	0.157895
0.030303	0.117647
0.0454545	0.210526
0.153846	0.166667
0.0769231	0.166667
0.0833333	0.047619
0.0769231	0.0588235
0.0769231	0.105263
0.0952381	0.0526316
0.130435	0.142857
0.15	0.166667
0.15	0.0909091
0.030303	0.1875
0.103448	0.166667
0.107143	0.117647
0	0.176471
0.0322581	0.153846
0	0.133333
0.047619	0.047619
0.0909091	0.1
0.125	0.176471
0.125	0.0625
0.0434783	0.125
0.0434783	0.173913
0.027027	0.0769231
0	0.05
0	0.0833333
0	0.176471
0	0.111111
0	0.0952381
0.0540541	0.230769
0.0540541	0.115385
0.153846	0.166667
0.153846	0.136364
0.153846	0.117647
0.0909091	0.133333
0.0909091	0.166667
0.0909091	0.1875
0.181818	0.1
0.181818	0.0714286
0.0416667	0.0952381
0.0810811	0.166667
0.116279	0.238095
0.0526316	0.117647
0	0
0.0769231	0.230769
0.222222	0.05
0.025	0.25
0.0434783	0.230769
0.0769231	0.0769231
0.0769231	0.130435
0.153846	0.125
0.0869565	0.148148
0.0869565	0.117647
0.047619	0.142857
0.047619	0.176471
0.0952381	0.0666667
0.108108	0.190476
0.0851064	0.230769
0.0638298	0.1
0.0638298	0.181818
0.0851064	0.285714
0.0425532	0.0689655
0	0.133333
0	0
0	0.263158
0.111111	0.25
0	0.111111
0.238095	0.130435
0.0645161	0.05
0.131579	0.111111
0.108108	0.166667
0.0810811	0.0588235
0.0810811	0.0625
0.0384615	0.153846
0.0434783	0.176471
0.0434783	0.142857
0.0882353	0.0434783
0.0810811	0
0.0714286	0.136364
0.0952381	0.111111
0.0512821	0.142857
0.108696	0.0588235
0.08	0.111111
0	0.0666667
0.0416667	0.0833333
0.108108	0.357143
0.135135	0.117647
0.0810811	0.153846
0.0612245	0.0526316
0.16	0
0.157895	0.12
0.153846	0.04
0.142857	0
0.0869565	0.125
0.125	0.2
0	0.166667
0.111111	0.1875
0.0833333	0.0434783
0	0.2
0.0322581	0
0.153846	0.117647
0.230769	0.047619
0.142857	0.157895
0.142857	0.05
0.214286	0.166667
0.1	0.111111
0	0.0588235
0	0.08
0	0
0.0232558	0.1
0.0263158	0
0.0263158	0.105263
0.0263158	0.0588235
0.0263158	0.153846
0.116279	0.307692
0.108108	0.0833333
0.0555556	0.037037
0.142857	0
0.125	0.105263
0.125	0.0666667
0.0769231	0.214286
0.0769231	0.111111
0.153846	0.2
0.214286	0.142857
0.153846	0.15
0.230769	0.0769231
0.0769231	0.107143
0.153846	0.0454545
0.047619	0
0.125	0.125
0	0
0.0689655	0.047619
0.0416667	0.0625
0.0416667	0.105263
0.0625	0
0	0.125
0	0
0.111111	0
0.0540541	0.192308
0.0952381	0
0.176471	0
0.153846	0.0833333
0.0769231	0
0.230769	0.25
0	0.153846
0.0909091	0.176471
0	0.142857
0	0
0.0714286	0.1
0.030303	0.08
0.2	0.166667
0.0666667	0.0666667
0.0810811	0.103448
0.1	0.0714286
0.0888889	0
0.0425532	0.1
0.189189	0
0.030303	0.0714286
0.08	0.0769231
0.0588235	0.227273
0.030303	0.15
0.047619	0
0.105263	0
0.0714286	0.0588235
0.03125	0.142857
0.105263	0.0588235
0.105263	0.333333
0.0526316	0.153846
0.0526316	0.1
0.0425532	0.0555556
0.06	0
0.0625	0
0.135135	0.105263
0.108108	0
0.208333	0.181818
0.0833333	0
0.155556	0.1875
0.0625	0.2
0.111111	0
0.214286	0.105263
0.146341	0.153846
0.166667	0.176471
0.151515	0.411765
0.0882353	0.307692
0.114286	0.0833333
0.107143	0.166667
0.0666667	0.0769231
0.1	0.142857
0.0666667	0.0666667
0.0344828	0.222222
0.0689655	0
0.0666667	0
0.0540541	0.222222
0.0666667	0.125
0.0666667	0.0555556
0.0666667	0.153846
0.0666667	0.0714286
0.0666667	0.157895
0.0645161	0.25
0.0666667	0
0.0666667	0.0666667
0.0689655	0.1
0.103448	0.230769
0.0666667	0
0.0967742	0.142857
0.1	0.0714286
0.0666667	0.0769231
0.0967742	0
0.0689655	0
0.0967742	0.0714286
0.1	0
0.0645161	0.125
0.0666667	0.166667
0.0689655	0.0714286
0.0645161	0.230769
0.129032	0
0.181818	0.0952381
0.151515	0.263158
0.0666667	0.142857
0.0666667	0.0666667
0.0645161	0.166667
0.09375	0.166667
0.129032	0.157895
0.0666667	0
0.1	0.0454545
0.1	0.0666667
0.172414	0.0666667
0.111111	0.0454545
0.0384615	0.0555556
0.0967742	0.1875
0.0344828	0.148148
0.0714286	0
0.0666667	0.1875
0.103448	0
0.0666667	0.0555556
0.0666667	0.0833333
0.103448	0.133333
0.0689655	0.142857
0.0666667	0.346154
0.0645161	0.0769231
0.0967742	0.0769231
0.0869565	0.0434783
0	0.142857
0	0
0.148148	0.0769231
0.0967742	0
0.117647	0.166667
0.151515	0.0714286
0	0
0.111111	0.2
0.0731707	0
0.0454545	0
0.0666667	0.148148
0.147059	0.0666667
0.181818	0.0555556
0.136364	0
0.159091	0.0555556
0.0277778	0.307692
0.0857143	0.0714286
0.148148	0.0769231
0	0
0.0588235	0.0833333
0.0833333	0
0.0833333	0
0.0833333	0.176471
0.105263	0.117647
0.166667	0.1875
0	0
0.0666667	0.235294
0.0666667	0.1875
0.0769231	0
0	0.166667
0	0.0555556
0.117647	0.117647
0.027027	0
0.0357143	0.0769231
0	0.0526316
0	0
0	0.0588235
0.105263	0
0.153846	0
0.0869565	0.0714286
0.03125	0.0384615
0.105263	0.0833333
0.0444444	0
0.0652174	0.230769
0	0
0	0.0833333
0.0434783	0.16
0.0652174	0.105263
0.0434783	0.0869565
0.0740741	0
0.0652174	0
0.176471	0
0.1	0.133333
0.0833333	0.125
0.09375	0.09375
0.153846	0.133333
0.1	0.166667
0.0512821	0
0.0357143	0.0769231
0.0714286	0.153846
0.0263158	0.0666667
0.214286	0.111111
0.133333	0
0.0625	0.0769231
0	0.176471
0.130435	0.0666667
0	0
0.166667	0.0952381
0.195122	0.0869565
0.125	0.2
0.0952381	0.0952381
0.12766	0.153846
0	0.0526316
0	0.157895
0.0851064	0.176471
0.0526316	0.0833333
0.0416667	0.111111
0.272727	0.133333
0.0833333	0.037037
0.142857	0.142857
0.235294	0.1875
0.115385	0.0555556
0.0882353	0.2
0.0869565	0.153846
0.0465116	0
0.075	0
0.027027	0
0.125	0.1
0.047619	0.0666667
0.0555556	0.05
0.0344828	0.125
0.0833333	0.15
0.153846	0.0769231
0.117647	0.0625
0	0
0	0.0666667
0	0.0526316
0.0344828	0.25
0.0344828	0.190476
0.125	0.210526
0.125	0
0.0833333	0.111111
0.0357143	0
0.0652174	0
0	0.0666667
0.0833333	0.0833333
0.047619	0.0625
0	0.0625
0.0909091	0.037037
0.030303	0.0909091
0.0606061	0.142857
0.0833333	0
0.0833333	0.153846
0.153846	0.136364
0.0833333	0.05
0.0833333	0.1
0.125	0
0.05	0.2
0.0416667	0
0.0285714	0.130435
0.230769	0.0526316
0.0833333	0.136364
0.0769231	0.0625
0.117647	0
0.05	0
0.1	0.137931
0.1	0.05
0.0434783	0.1
0	0.15
0	0.0833333
0.0666667	0
0.0666667	0
0.181818	0.157895
0.153846	0.0526316
0.138889	0
0.0540541	0.1
0.107143	0.0454545
0.25	0
0.229167	0.111111
0.225	0.105263
0.265306	0.0555556
0.27907	0
0	0.0769231
0.153846	0.04
0.0434783	0.105263
0.0833333	0.111111
0	0.0740741
0.0357143	0.0666667
0.027027	0
0.0540541	0.142857
0	0
0.1	0.0833333
0.142857	0.1
0.08	0.0666667
0.0666667	0
0	0.25
0.230769	0.117647
0.106383	0.166667
0.0851064	0.111111
0.136364	0
0.025641	0.2
0.142857	0
0.025	0.166667
0.12	0.173913
0	0.125
0.047619	0.0714286
0.047619	0.1875
0.0454545	0.214286
0.16129	0
0.153846	0.0714286
0	0.0588235
0.0681818	0.0526316
0.181818	0.166667
0.173913	0.166667
0.133333	0.115385
0.0666667	0
0.142857	0
0.0714286	0
0.0588235	0.047619
0.05	0.1
0.0454545	0
0.0444444	0.0714286
0.075	0.0526316
0.04	0.117647
0.108108	0.25
0.105263	0.214286
0.157895	0
0.0833333	0.107143
0.151515	0.15
0.1	0.0555556
0.0357143	0.1
0.0882353	0.0666667
0.147059	0
0.0263158	0.115385
0.142857	0
0.0714286	0.148148
0.0714286	0.0833333
0.0588235	0.125
0.0588235	0.125
0.0588235	0
0.0714286	0.153846
0.0714286	0.111111
0.153846	0
0.1	0.136364
0.04	0.111111
0.04	0
0.0555556	0.157895
0.0555556	0.157895
0.125	0.230769
0.0555556	0.0952381
0.0555556	0.0714286
0	0.0769231
0.0952381	0.214286
0.0434783	0.0714286
0.0638298	0.04
0.1	0
0.0588235	0.142857
0.0416667	0.0434783
0.12	0.136364
0.0434783	0.214286
0.0952381	0.0833333
0.125	0.0384615
0.0540541	0.0769231
0.0540541	0
0.125	0.0666667
0.03125	0.05
0.142857	0.0769231
0.0416667	0.222222
0.0833333	0
0.0769231	0.142857
0.0769231	0
0.142857	0.0555556
0.1	0.238095
0.111111	0
0.037037	0.2
0	0.0526316
0.0769231	0.115385
0.1875	0
0.1875	0.0555556
0.125	0.227273
0.121951	0.133333
0.103448	0.0714286
0.027027	0.0714286
0.111111	0.0833333
0.153846	0.08
0.142857	0.153846
0.2	0
0.0540541	0.1
0.15	0.133333
0	0.0769231
0.16	0.105263
0.1	0.166667
0.0689655	0.117647
0.0666667	0.153846
0	0.0909091
0.0555556	0.130435
0.0833333	0.266667
0.0833333	0.05
0	0
0.0909091	0.0769231
0	0.0869565
0.1	0
0.0645161	0.0666667
0.0645161	0.0384615
0.0666667	0.0833333
0.125	0
0.12	0.133333
0.111111	0.0625
0.0833333	0.0769231
0.0833333	0.25
0.0833333	0
0.030303	0.12
0.030303	0.294118
0	0.05
0.2	0.0526316
0.153846	0.037037
0.0606061	0.0555556
0	0.0909091
0.0652174	0.0666667
0.176471	0.142857
0.027027	0.142857
0.0344828	0
0.1	0.0454545
0.15	0.272727
0.047619	0.0588235
0.047619	0.0714286
0	0
0	0
0.0625	0.214286
0.0344828	0
0.25	0.210526
0.166667	0.117647
0.176471	0
0.030303	0.0714286
0.0208333	0.0625
0.142857	0.0625
0.0833333	0.05
0.037037	0
0.0740741	0.176471
0.0588235	0.0740741
0	0.15
0	0.333333
0.05	0.125
0.105263	0
0.15	0
0.15	0.0588235
0.09375	0.0588235
0.2	0.166667
0.0833333	0.0714286
0.0833333	0.185185
0.0606061	0
0.0625	0.05
0.0625	0.0869565
0.047619	0.0833333
0.0769231	0.0666667
0	0.25
0	0.176471
0	0.238095
0.0689655	0.0625
0	0.0666667
0	0.153846
0	0.181818
0	0.176471
0.238095	0.173913
0.166667	0.0454545
0.0232558	0.0909091
0.153846	0.0769231
0.131579	0.105263
0.0909091	0.0769231
0.0238095	0.0526316
0.142857	0.176471
0.2	0.0740741
0.0689655	0.0869565
0.137931	0.133333
0.107143	0
0.170732	0.285714
0.037037	0.214286
0.0555556	0.047619
0	0.142857
0.0909091	0.307692
0.12	0.142857
0.08	0.15
0	0.166667
0	0.214286
0.04	0.133333
0.0555556	0.111111
0.0625	0.0833333
0.0625	0.166667
0.047619	0.153846
0.0645161	0.263158
0	0
0.125	0.0526316
0.230769	0
0.117647	0
0.0816327	0.222222
0.214286	0.0526316
0.0487805	0.0769231
0.0487805	0.0833333
0.08	0.117647
0.0909091	0.0714286
0.0444444	0.142857
0.0444444	0.192308
0	0.047619
0.047619	0
0.111111	0.153846
0.0333333	0
0	0.125
0.153846	0.277778
0.0833333	0
0.0833333	0.25
0.0416667	0.117647
0.0294118	0
0.16129	0.25
0.0689655	0.05
0.181818	0.0625
0.04	0
0.0416667	0.0714286
0	0.111111
0	0.0625
0.157895	0.0588235
0.0277778	0.133333
0.142857	0
0.105263	0.117647
0	0
0.153846	0
0.0869565	0.0714286
0.08	0.266667
0.0909091	0.166667
0.0952381	0
0	0.0434783
0.09375	0.0833333
0.12	0.384615
0.0789474	0.0625
0.1	0.05
0.136364	0.0833333
0.117647	0.0714286
0.16	0.166667
0.125	0.04
0.0833333	0.0625
0	0.105263
0.114286	0
0.08	0.12
0.0833333	0.25
0.157895	0.0869565
0.157895	0.0555556
0.210526	0.142857
0.0344828	0.294118
0.153846	0.0833333
0.12	0.0555556
0.0294118	0.0526316
0.142857	0.157895
0.153846	0.217391
0.153846	0.153846
0.230769	0.166667
0.230769	0.25
0.153846	0.142857
0	0
0.139535	0.0526316
0.125	0.3125
0.0526316	0.0909091
0.113636	0.0625
0.117647	0.125
0.117647	0
0.121951	0.1875
0.210526	0.133333
0.222222	0.111111
0.0769231	0.08
0.047619	0.0714286
0.0625	0.0833333
0.227273	0
0.0909091	0.0909091
0.133333	0.0833333
0.227273	0.0833333
0.186047	0
0.0645161	0.16
0.0769231	0.0666667
0.0869565	0.0625
0.0384615	0.105263
0.0769231	0.0769231
0.0625	0.263158
0.235294	0.153846
0.0769231	0.0526316
0.0769231	0.05
0.0416667	0.05
0.125	0.142857
0	0.157895
0.0740741	0.15
0.037037	0.0588235
0.0833333	0.0740741
0	0.16129
0.0869565	0.0833333
0.12	0
0.0833333	0.125
0.08	0
0.04	0.0625
0.12	0.142857
0.0625	0.0434783
0.0454545	0
0	0.0740741
0.166667	0.1
0.108108	0.12
0.0666667	0.125
0	0.235294
0	0.142857
0.0740741	0.142857
0.12	0
0.0434783	0.210526
0.0416667	0.0833333
0.0689655	0.0833333
0.0740741	0.315789
0.135135	0.0416667
0.138889	0
0.136364	0.1875
0.1875	0.166667
0.0645161	0
0.0333333	0.04
0.0232558	0.125
0.230769	0
0	0
0	0.0714286
0	0
0	0.0833333
0	0
0.0769231	0.0434783
0.0454545	0.0833333
0.0714286	0.0833333
0.166667	0
0.106383	0.153846
0.0454545	0.133333
0	0.047619
0.0769231	0.230769
0.0833333	0
0.0625	0.125
0	0.142857
0	0.176471
0	0.0416667
0.0588235	0
0.0555556	0.0454545
0.263158	0
0	0.0625
0.142857	0.0909091
0.142857	0.0833333
0.219512	0.285714
0.115385	0.210526
0.139535	0.0555556
0.142857	0
0.192308	0.117647
0.15	0
0.0434783	0.0625
0.0434783	0.05
0.0322581	0
0.142857	0.0555556
0.0555556	0.0833333
0.205882	0.0833333
0.0851064	0.133333
0.181818	0.111111
0.153846	0.25
0.0625	0.0434783
0.0444444	0.208333
0.148148	0.25
0.181818	0.125
0.15	0.125
0.117647	0.0909091
0.0625	0
0.131579	0.153846
0.105263	0
0.142857	0
0.0909091	0.0625
0.0625	0.166667
0.117647	0.047619
0.176471	0.0740741
0.153846	0
0.030303	0.125
0.0689655	0.0952381
0	0
0.030303	0
0.0285714	0.3125
0.108696	0.05
0.130435	0.133333
0	0.147059
0.0714286	0.05
0.0714286	0.111111
0.037037	0.133333
0.12	0.0625
0.08	0.117647
0.105263	0.142857
0.025	0
0.0512821	0.176471
0.05	0.0967742
0	0.0416667
0.0882353	0.111111
0.0882353	0.0769231
0.0625	0.0833333
0.0212766	0
0.025641	0.0952381
0.0465116	0.157895
0.0816327	0.142857
0.2	0.08
0.125	0.125
0.114286	0.125
0.157895	0.3125
0.0731707	0.269231
0.153846	0.153846
0.1	0.0666667
0.14	0
0.113636	0.105263
0.176471	0.0714286
0.025	0.0833333
0.0789474	0.047619
0.125	0.166667
0.0714286	0.1875
0.233333	0.1
0.15	0.153846
0.05	0.1
0.0769231	0.214286
0.0606061	0.153846
0	0.0714286
0.08	0.0714286
0.0645161	0
0.153846	0.0625
0.1	0.0714286
0	0.173913
0.0645161	0
0.0810811	0.0833333
0.0263158	0
0.0769231	0.153846
0.114286	0.04
0.047619	0.0588235
0.08	0.12
0.235294	0.133333
0.0714286	0.153846
0.03125	0.2
0.0571429	0.352941
0.105263	0.157895
0.12	0.181818
0.166667	0.0384615
0.08	0.0714286
0.0606061	0.0625
0.0833333	0.142857
0.0652174	0
0.0930233	0.0909091
0.0930233	0.0714286
0	0.142857
0.117647	0.0555556
0.0285714	0.222222
0.2	0
0.162791	0.1
0.0416667	0
0.0285714	0.166667
0.285714	0.05
0.214286	0.0555556
0.333333	0.0952381
0.388889	0.111111
0.285714	0.0588235
0.0652174	0.105263
0.0697674	0.142857
0.142857	0.0625
0.131579	0.15
0.0344828	0.0526316
0.0344828	0
0.09375	0.0666667
0.0645161	0.0833333
0.0333333	0
0.269231	0.210526
0.0434783	0.105263
0.0454545	0.111111
0.105263	0
0	0.0833333
0	0.153846
0.0740741	0
0.153846	0.173913
0.1	0
0.09375	0.0833333
0.103448	0.0625
0.0333333	0
0.0333333	0.08
0.277778	0.217391
0.222222	0.0952381
0.0952381	0
0.12	0
0.0384615	0.0833333
0.1875	0.0769231
0.115385	0
0.166667	0
0	0.0769231
0.153846	0.25
0.111111	0.157895
0.0454545	0.0833333
0.0833333	0.277778
0.166667	0
0.0344828	0.0454545
0.153846	0.125
0.0952381	0.0714286
0.0434783	0.266667
0.0434783	0
0.117647	0.0625
0.117647	0
0.266667	0.117647
0.2	0.25
0.16	0
0.153846	0.0666667
0	0.0833333
0.0789474	0.222222
0.037037	0.25
0.15	0.0833333
0.0930233	0.0333333
0.121951	0.166667
0.0952381	0.0625
0	0.0625
0.107143	0
0.121212	0
0	0.230769
0.137931	0
0.0555556	0.0666667
0	0
0.184211	0.047619
0.108108	0.0625
0.153846	0.133333
0.0588235	0
0.111111	0.0769231
0.0714286	0.157895
0.1	0
0.277778	0.266667
0.0454545	0.0769231
0.0666667	0.0625
0	0.0555556
0.153846	0
0.0769231	0.0526316
0.111111	0.0714286
0.105263	0
0.230769	0.0869565
0.136364	0
0.136364	0.1
0.0833333	0.0454545
0	0
0	0
0	0
0	0
0	0.0454545
0.0344828	0.166667
0.0625	0.0909091
0.0666667	0.037037
0	0
0	0.125
0.16	0
0.2	0.0526316
0.0263158	0.142857
0.153846	0
0.139535	0.0666667
0.121212	0.0666667
0	0.166667
0.0689655	0.0714286
0.230769	0.0909091
0.0833333	0.0833333
0.0666667	0.214286
0.307692	0.0833333
0.125	0.153846
0.15	0.230769
0.0666667	0.117647
0.0666667	0
0.0606061	0
0.142857	0.0666667
0.111111	0.0625
0.0625	0.235294
0.243243	0
0	0.153846
0.2	0.0526316
0.0555556	0.230769
0.2	0.133333
0.137931	0.0666667
0.0526316	0.0714286
0.416667	0.125
0	0.0952381
0.461538	0.230769
0.166667	0.166667
0.047619	0.0555556
0.119048	0.157895
0.0588235	0.153846
0.117647	0.176471
0	0.133333
0.0588235	0.142857
0.133333	0.142857
0.0540541	0.217391
0	0.0588235
0.0588235	0
0.05	0
0.111111	0.0416667
0.0232558	0.0666667
0.0294118	0
0.0789474	0.111111
0.136364	0.142857
0.115385	0.166667
0	0.0526316
0.186047	0.0454545
0.0344828	0.0833333
0.228571	0
0.173913	0.0625
0.0833333	0.0714286
0.107143	0
0.125	0.0555556
0.0810811	0
0.178571	0.0526316
0.216216	0.176471
0.0952381	0.3125
0.12	0.0588235
0.0810811	0.0833333
0.0689655	0.117647
0.0526316	0
0	0.05
0.0571429	0.125
0	0.1
0.157895	0.0740741
0.1	0.117647
0.2	0.384615
0.2	0.142857
0.25	0.0454545
0.222222	0.142857
0.105263	0
0.222222	0.142857
0.294118	0.307692
0.25	0.0555556
0.15	0.142857
0.0666667	0.0555556
0	0.166667
0.157895	0.153846
0	0.125
0.0588235	0.0555556
0	0.0909091
0	0
0.125	0
0.0526316	0.15625
0	0.0555556
0.133333	0
0.153846	0
0.136364	0
0.111111	0
0.0454545	0.047619
0.0681818	0
0	0.0666667
0.105263	0
0.106383	0.0740741
0.125	0
0.1875	0.25
0.193548	0
0.137931	0
0.172414	0.117647
0.153846	0
0.153846	0
0.153846	0
0.230769	0.1875
0.227273	0.0666667
0.181818	0
0.0277778	0.190476
0	0.0909091
0.1	0.0952381
0.0909091	0.05
0.122449	0.1
0.2	0
0.238095	0.117647
0.2	0
0.2	0.294118
0.0909091	0.0952381
0.139535	0.05
0.0526316	0
0.105263	0.0588235
0.0769231	0.142857
0.0769231	0.047619
0.227273	0.037037
0.0789474	0.111111
0.0606061	0.0769231
0.25	0.269231
0.025641	0.0666667
0.0263158	0.0625
0.0833333	0
0.157895	0.217391
0.135135	0.238095
0.136364	0
0.25	0.0769231
0.121212	0.166667
0.0769231	0.266667
0.05	0.0714286
0.0612245	0.210526
0.125	0.133333
0.0909091	0.0769231
0.0666667	0.0666667
0.153846	0.142857
0.0769231	0
0.125	0.047619
0.0666667	0.157895
0.142857	0.05
0.125	0.1875
0.111111	0
0	0.166667
0.0666667	0.111111
0.0434783	0.05
0.157895	0.0689655
0.0454545	0.125
0.0769231	0.1875
0.102564	0.136364
0.0526316	0.0740741
0.0789474	0
0.0882353	0.0526316
0.0851064	0.0625
0.0416667	0.125
0.166667	0
0.025	0.0833333
0.121212	0.133333
0.151515	0.190476
0.04	0.133333
0.0810811	0.230769
0.030303	0
0.0625	0.0588235
0.0833333	0.133333
0.25	0
0.272727	0.0714286
0.0769231	0.0526316
0	0.0714286
0.142857	0.157895
0.181818	0
0	0.157895
0	0.111111
0.0625	0.142857
0.0681818	0.05
0.1875	0.2
0.15	0.0714286
0	0.105263
0.0666667	0.0357143
0.0789474	0.333333
0.194444	0.130435
0.08	0.0625
0.117647	0.111111
0.142857	0.0833333
0.136364	0
0.0384615	0.142857
0.0833333	0.111111
0.214286	0.266667
0.0909091	0.0833333
0.135135	0.0740741
0.181818	0.0416667
0.0714286	0.2
0.128205	0
0.06	0
0.08	0.0714286
0.030303	0.3125
0.166667	0.0909091
0.153846	0.0588235
0.0285714	0.0740741
0.111111	0.05
0.0285714	0.25
0.2	0.117647
0.0408163	0.0555556
0.16	0.0869565
0.225806	0.142857
0.166667	0.0666667
0.25	0.0769231
0.05	0.2
0.375	0.0454545
0.08	0.0714286
0.0277778	0.0769231
0	0.1
0.178571	0.0869565
0.130435	0.0714286
0.1	0.1
0.117647	0.25
0.162791	0.230769
0.0833333	0.157895
0.0833333	0.0833333
0.135135	0.0666667
0.162162	0.0833333
0.205882	0.166667
0.216216	0.0454545
0.216216	0.166667
0.162162	0.0833333
0.216216	0.125
0.162162	0.125
0.108108	0.111111
0.111111	0
0.0816327	0.0526316
0.125	0
0.05	0.111111
0	0.0909091
0.105263	0.176471
0.2	0.0769231
0.0869565	0.166667
0.0434783	0.0526316
0.0869565	0.117647
0.0869565	0.125
0.0930233	0.235294
0.0285714	0.0625
0.133333	0.0769231
0	0.117647
0.142857	0.0526316
0	0.153846
0.030303	0.111111
0.105263	0
0.181818	0.133333
0.0333333	0.166667
0.153846	0.125
0.153846	0.153846
0.230769	0.142857
0.155556	0.0666667
0.133333	0.166667
0.1	0.15
0.097561	0.1
0.1	0.111111
0.0652174	0.0666667
0.06	0.0769231
0.0612245	0.0714286
0.0612245	0
0.0612245	0.153846
0.153846	0.111111
0.153846	0.1
0.111111	0.105263
0.097561	0.0625
0.09375	0.15
0.0697674	0.0625
0.0697674	0.1
0.0930233	0.25
0.0888889	0.0714286
0.0454545	0.0769231
0.075	0.0833333
0.0769231	0
0.025641	0.0769231
0.0512821	0
0.108696	0.166667
0.2	0
0.0681818	0
0	0
0.047619	0.0526316
0.176471	0
0	0.037037
0.181818	0.0588235
0.1	0.05
0	0.35
0.0666667	0.210526
0.0465116	0.0666667
0.0666667	0
0.0857143	0.266667
0.0645161	0.0625
0.0645161	0.166667
0.0666667	0
0.0645161	0.181818
0.0666667	0.0714286
0.0666667	0.142857
0.0645161	0.0833333
0.0666667	0.125
0.0666667	0.153846
0.0666667	0.0769231
0.1	0.133333
0.0666667	0.0769231
0.103448	0
0.0666667	0.0769231
0.0666667	0.0555556
0.1	0.0384615
0.111111	0.125
0.137931	0.166667
0.0625	0.133333
0.190476	0
0.105263	0.176471
0.047619	0.0833333
0.105263	0.0526316
0.0869565	0.142857
0.181818	0.0526316
0.0810811	0
0.0952381	0
0.0851064	0.25
0.114286	0.0952381
0	0.125
0.111111	0.181818
0.1	0.214286
0.025641	0.210526
0.0540541	0.0588235
0.0930233	0.2
0.105263	0.130435
0.0425532	0.315789
0.0714286	0.266667
0.0714286	0.0714286
0.0714286	0.2
0.0222222	0.357143
0.06	0.125
0.0833333	0.133333
0.05	0.117647
0.0625	0.384615
0.108108	0.0666667
0.153846	0.0645161
0.0384615	0.304348
0.05	0.1875
0	0.333333
0.122449	0.1875
0.102041	0.0588235
0.153846	0.166667
0.125	0.176471
0.0625	0.214286
0.0571429	0
0.0454545	0.0666667
0.136364	0
0.0952381	0
0.0697674	0.16
0.0857143	0.142857
0.0652174	0.0952381
0.0666667	0.166667
0.146341	0.133333
0.102041	0.0384615
0.125	0.08
0	0
0	0.153846
0.2	0.0666667
0.15	0.235294
0.0434783	0.0833333
0.0408163	0
0.0612245	0.153846
0.157895	0.142857
0.461538	0.0526316
0.461538	0
0.461538	0
0.125	0
0.0833333	0
0.176471	0
0.130435	0.0588235
0.307692	0
0.153846	0.166667
0.0909091	0.25
0.0666667	0
0.117647	0
0.25	0.0588235
0.0952381	0.117647
0.0588235	0
0.145833	0.190476
0.106383	0
0.0769231	0.25
0.16	0.0833333
0.16	0.142857
0.16	0
0.136364	0.0666667
0.0416667	0.217391
0.384615	0.0769231
0.0769231	0
0.0769231	0.176471
0.0714286	0.0740741
0.0769231	0.15
0.153846	0.157895
0.0555556	0
0.0666667	0.111111
0.133333	0.0588235
0.0833333	0.0454545
0.0526316	0.0666667
0.173913	0
0.0697674	0.2
0.135135	0.1875
0.0652174	0.157895
0.277778	0.4
0.0714286	0.047619
0.2	0.117647
0.025	0.208333
0.0697674	0.09375
0.0833333	0
0.0833333	0.208333
0.142857	0
0.117647	0.214286
0.0714286	0.0769231
0.2	0.0714286
0.0952381	0.0625
0.103448	0.125
0.114286	0.0434783
0.0666667	0.0833333
0.162162	0.2
0.131579	0.0526316
0.105263	0.0666667
0.162162	0.047619
0.114286	0.0526316
0.0833333	0.1
0.0909091	0.0666667
0.116279	0.0454545
0.128205	0.235294
0.0740741	0.0555556
0.0555556	0.047619
0.0555556	0.0666667
0	0.111111
0	0
0.0555556	0.0869565
0	0.1
0	0.136364
0	0
0.0555556	0.136364
0.185185	0.111111
0.0666667	0.0625
0.0540541	0.222222
0.0384615	0.0384615
0.0416667	0
0.0384615	0.0666667
0.0487805	0
0.037037	0.2
0.105263	0.0625
0.136364	0.2
0.0416667	0
0.130435	0
0.0222222	0.0454545
0.0344828	0.1875
0.027027	0.133333
0.0833333	0.0416667
0	0.0263158
0.0666667	0.0555556
0.0526316	0.0606061
0.115385	0.117647
0.0697674	0.047619
0.111111	0.0588235
0.111111	0.133333
0.148148	0.0666667
0.0681818	0.133333
0.166667	0.0869565
0.166667	0
0.210526	0.153846
0.0666667	0.0344828
0.04	0.142857
0.0869565	0.0769231
0.04	0.176471
0.0416667	0.1
0.0384615	0
0.030303	0.153846
0.157895	0
0.027027	0.133333
0.030303	0.0588235
0	0.105263
0	0.178571
0	0.136364
0.05	0.222222
0	0
0	0.1
0	0.133333
0.0454545	0.09375
0.119048	0.0555556
0.103448	0.0740741
0.0357143	0
0.153846	0.133333
0.0571429	0
0.0555556	0.133333
0.05	0
0.0416667	0.166667
0.0454545	0.111111
0.0294118	0.25
0.157895	0.0714286
0.111111	0.166667
0	0
0	0.153846
0.05	0.0555556
0.0666667	0.0357143
0	0.117647
0.05	0.142857
0	0
0.103448	0
0.0666667	0.157895
0.0666667	0
0.189189	0.08
0.157895	0.0555556
0.0666667	0.0769231
0.0638298	0
0.0625	0.0833333
0.06	0
0.08	0.133333
0.05	0.153846
0.0434783	0.142857
0.0444444	0.2
0.0344828	0.0625
0.0638298	0.0526316
0.105263	0.0833333
0.0344828	0.0833333
0.08	0.117647
0.0434783	0
0.1	0.15
0.137931	0
0.0769231	0.12
0.0625	0.105263
0.166667	0
0.047619	0.137931
0.1	0.0357143
0	0.0909091
0.0625	0.0769231
0	0
0.105263	0
0.0714286	0.1875
0.0769231	0.1
0.0769231	0.153846
0.166667	0.0333333
0	0.142857
0	0
0	0.176471
0	0
0	0
0.307692	0.0952381
0.307692	0.0666667
0.307692	0.0555556
0.307692	0.25
0	0.125
0.25	0.0833333
0.307692	0.105263
0.25	0.111111
0.307692	0
0.25	0.153846
0.357143	0
0.352941	0.0769231
0.190476	0.111111
0.4	0.210526
0.4	0
0.375	0.0833333
0.333333	0.0526316
0.307692	0.0434783
0.333333	0.0526316
0.307692	0.0526316
0.307692	0
0.333333	0.176471
0.307692	0
0.307692	0.192308
0.3125	0.307692
0.363636	0.176471
0.333333	0.0769231
0.142857	0
0.357143	0.136364
0.4	0.0666667
0.3125	0
0.4	0.0555556
0.4	0.1
0.388889	0.111111
0.333333	0
0.25	0.08
0.307692	0
0.307692	0.190476
0.333333	0.08
0.25	0.0833333
0.25	0.133333
0.285714	0.0555556
0.333333	0.136364
0.25	0.0666667
0.190476	0
0.285714	0.15
0.4	0.0952381
0.428571	0.153846
0.333333	0.142857
0.363636	0.214286
0.142857	0.0416667
0	0.105263
0.0714286	0.0555556
0.0666667	0.0526316
0.05	0
0.0697674	0.0740741
0.0227273	0.208333
0.05	0.235294
0.0952381	0.0833333
0.111111	0.0555556
0.0869565	0.0833333
0.307692	0.047619
0.111111	0.166667
0	0.0714286
0.0540541	0.0322581
0.192308	0
0.5	0.133333
0.125	0.25
0.125	0.0666667
0.0555556	0.0714286
0.5	0.0909091
0.545455	0.0952381
0	0.142857
0.129032	0.181818
0	0.153846
0.129032	0
0.0434783	0
0	0.384615
0.545455	0.0769231
0.0689655	0.176471
0.0434783	0.166667
0.0697674	0.1875
0.108696	0.0526316
0.0638298	0.176471
0	0.210526
0.115385	0.0714286
0.125	0.142857
0.04	0.0952381
0	0.363636
0	0.0416667
0.125	0.1875
0.0357143	0
0.0384615	0.0606061
0.117647	0.0833333
0.0652174	0.117647
0.0731707	0
0.0869565	0.2
0.222222	0.125
0.136364	0.0454545
0.0909091	0.136364
0.130435	0.2
0.1	0.15
0.1	0.230769
0.0833333	0.0714286
0.1	0.047619
0.1	0.176471
0	0.142857
0	0.0769231
0.0833333	0.0909091
0.0526316	0
0.0285714	0.230769
0.0666667	0.08
0.0714286	0.0833333
0.0606061	0.0869565
0.142857	0.0833333
0.111111	0.125
0.142857	0.0769231
0.0555556	0.142857
0.0555556	0
0.0555556	0.142857
0.0930233	0
0.05	0
0.15	0
0.0571429	0
0.129032	0
0.333333	0
0.285714	0.0555556
0.142857	0.25
0.0434783	0.0714286
0.0434783	0.176471
0.307692	0.176471
0.333333	0.0625
0.0652174	0.0666667
0.0434783	0.0833333
0.0652174	0.15
0.0652174	0.1875
0.0434783	0
0.0444444	0.0769231
0.0888889	0.0714286
0.0666667	0
0.0434783	0.1
0.0666667	0
0.0434783	0
0.0666667	0.15
0.0434783	0.2
0.0444444	0.0666667
0.0444444	0
0	0.0714286
0.0638298	0.142857
0	0.230769
0.0769231	0.235294
0.0714286	0.0625
0.0769231	0.047619
0.0666667	0.136364
0.0769231	0.153846
0.0740741	0.117647
0.0769231	0.0869565
0.133333	0.125
0.0769231	0.0833333
0.0869565	0
0.0769231	0
0.133333	0.333333
0.0769231	0.25
0.0769231	0.214286
0.08	0
0.0740741	0.2
0.0769231	0.1875
0.0769231	0.15
0.0769231	0
0.0769231	0
0.0606061	0.222222
0.636364	0.0588235
0.105263	0.047619
0.0930233	0.0625
0	0.0454545
0.0408163	0.047619
0.0408163	0.142857
0.15	0.230769
0.2	0.208333
0.12	0.0666667
0.0833333	0
0.05	0.105263
0	0
0	0.0555556
0	0.0666667
0	0.0833333
0	0.0833333
0.0612245	0.08
0.105263	0.030303
0.108108	0
0.135135	0.166667
0.142857	0.0740741
0.0625	0.0588235
0	0.03125
0.0357143	0
0.0357143	0.0454545
0.05	0
0.0357143	0.1875
0.05	0.0526316
0	0.105263
0.0204082	0.0588235
0.0851064	0.125
0.0434783	0
0.0869565	0.0833333
0.0869565	0.0666667
0.0434783	0
0.0434783	0
0	0.333333
0	0
0.157895	0.2
0.0555556	0.166667
0.0555556	0.0625
0.09375	0.16
0.0930233	0.0952381
0.125	0.111111
0.0740741	0.0714286
0.1	0.0588235
0.0740741	0.0714286
0.0740741	0
0	0.0714286
0	0.1
0	0.0454545
0.0357143	0.142857
0.170213	0.0526316
0.0681818	0.0344828
0.0681818	0
0.266667	0.0833333
0.0357143	0.0625
0	0.0833333
0.047619	0.0625
0.1	0.133333
0.0888889	0.117647
0.14	0.157895
0	0
0.025	0.0588235
0.137931	0.117647
0.136364	0.153846
0.0952381	0.190476
0.0526316	0.0952381
0.0681818	0.0666667
0.06	0
0.0930233	0.05
0.111111	0.176471
0.0681818	0.0833333
0.0454545	0
0.181818	0.176471
0.0540541	0.176471
0.153846	0.176471
0.195122	0.0625
0.0277778	0.166667
0.0869565	0.166667
0.12	0.117647
0	0
0	0
0	0.0952381
0.0555556	0.2
0.12	0.117647
0.12	0.0285714
0.12	0.125
0.12	0.0769231
0.0434783	0.133333
0.0434783	0.117647
0.0425532	0
0.0212766	0.235294
0.0212766	0.263158
0.0277778	0.0769231
0.0277778	0.0588235
0.0652174	0.0833333
0.130435	0.0769231
0.0769231	0
0.08	0.0555556
0.1	0.125
0.166667	0.0769231
0.0666667	0.111111
[truncated: 721,046+ more rows]

## Sheet: Figure 1e
Known_AMPs	Predicted_AMPs		Unit: Da
1485.91	2258.62
5148.2	1529.69
1629.98	1662.95
1629.98	2006.26
1797.15	1946.25
1265.3	1532.61
2185.52	1656.79
4790.32	1292.48
4838.72	1555.87
2581.96	1479.85
2408.79	2225.7
2551.94	1443.61
1918.41	1612.79
2675.13	1668.01
2613.1	1848.05
2841.35	1904.98
1948.44	2169.63
1947.32	3434.14
1977.35	1524.7
1836.33	1945.31
1806.2	1315.58
1862.37	1404.57
1873.33	1673.91
1731.13	1842.11
2651.35	1478.73
2531.22	2920.24
3253.83	1630.94
3244.78	2473
3318.97	2164.63
3521.16	2035.31
3001.52	2968.37
3713.54	2580.12
3462.16	2605.95
3321.97	1920.15
2610.23	2552.11
3440.04	1481.75
3815.53	1444.55
1362.7	1650.87
1378.7	2584.13
1369.73	3351.07
1640.97	2350.8
5138.85	2618.02
1431.8	2011.5
1431.8	1422.72
1461.83	1399.53
1461.83	1470.61
1367.78	2238.59
1575.96	1460.82
1604.03	2136.67
3400.09	1604.96
3290.98	1895.25
3200.86	1597.95
2864.49	2248.67
2617.25	2374.86
2786.45	1404.72
3817.62	1341.6
1496.92	1920.28
2104.79	2138.4
1410.87	4109
3707.35	2716.22
2077.57	1548.95
3080.64	1410.62
2084.61	1766.07
3023.68	2181.43
2850.51	3289.64
2840.37	1515.78
2704.15	1710.11
1794.03	2278.78
1807.06	1786.06
2340.64	1512.75
4179.81	2742.36
4075.91	1769.06
3610.14	1619.86
1610.86	1709.9
1613.04	2009.27
3910.4	2373.76
2456.92	2324.63
2105.54	1434.74
4141.79	2313.71
4348.88	1909.24
5288.16	1942.35
4880.57	4225.88
2521.97	2067.48
2393.78	1815.12
2451.86	1417.65
2384.77	1884.29
2426.81	2015.21
2328.66	1850.14
2375.68	1698.88
1879.2	1508.83
2726.17	1978.33
4134.88	1894.26
2592.01	1658.94
4325.81	1690.02
3974.63	1786.12
3175.77	3102.48
2668.1	1568.87
2647.13	2529.13
3254.9	1929.27
3872.46	2845.47
2778.24	1616.9
2737.23	1695.99
4769.39	2389.69
5229.13	3144.66
4436.12	2462.88
1343.68	1601.76
1368.71	1815.13
1410.75	2036.43
1927.29	1318.43
1927.29	1707.98
1914.25	2582.14
1941.36	2372.81
1949.38	2819.48
1979.41	1589.75
1829.19	1608.97
1781.15	1474.75
1828.2	1428.72
1726.03	2708.27
1428.63	1587.99
2062.33	1733.93
3981.75	2174.66
2892.42	1790.16
2286.72	1661.81
1615.95	1859
1615.95	1639.8
4213.7	1773.05
2714.2	2563.86
1650.06	1909.22
2358.07	1924.26
3773.41	2229.67
3899.52	2177.54
1838.1	1707.03
1893.11	5005.9
2040.35	3001.68
3131.85	1348.46
4138.83	3252.74
2962.59	2193.63
4256.3	1984.23
4364.96	2400.7
3213.86	2190.71
3307.89	2482.7
3383.02	2350.73
3164.74	1799.17
3108.74	1762.02
1876.33	1322.53
2596.27	1781.07
4994.9	3008.54
2710.35	1958.23
2864.58	3023.45
2852.48	1806.12
2600.19	1733.11
2030.49	2431.94
4720.63	1651.9
1415.59	2309.78
4264.73	1949.3
1625	1953.39
3511.33	2043.37
4453.38	1654.97
2852.47	1495.68
2574.05	2255.58
2318.78	2946.52
1777.2	2202.69
1823.24	1576.84
1670.09	1973.41
3500.02	1619.87
5863.44	2078.55
4319.95	1630.91
3821.44	2601.95
4013.71	2126.46
2105.63	1354.59
2353.51	2484.82
1547.98	2236.57
2442.08	2101.5
2198.82	1905.16
3247.92	2074.39
2027.58	1974.3
2548.29	1475.79
2645.34	1719.91
2585.22	1843.07
2715.16	1633.8
2570	1230.45
3192.63	1833.03
3771.41	1915.2
2501.89	2891.2
2953.51	2557.2
4695.13	1877.24
2022.38	1631.98
1623.98	1824.06
2260.72	2571
2153.65	1678.96
3348.01	1996.25
3105.69	1719.12
2362.28	2344.6
3259.14	1412.62
2111.68	1799
2844.44	2205.67
3206.91	2909.43
2558	1809.01
2542.95	1553.8
1210.55	1759.1
1567.91	2121.45
1945.43	2047.09
1961.43	3004.62
3488.07	2403.99
3062.62	2347.56
2549.04	2239.54
4270.86	2786.23
2543.03	1726.03
1654.99	1431.85
2560.04	1244.31
2379.75	1437.6
2202.55	2396.65
2086.44	2163.46
4992.87	2655.04
2986.49	2522.96
2000.31	2183.5
2283.77	1793.08
3141.84	1656.98
4642.33	2529.93
2723.93	3128.49
3863.44	1403.71
4145.72	2086.44
4799.48	2017.24
1910.41	3221.63
3317.96	1400.62
1656.15	2861.52
3803.54	1478.85
2277.96	1681.91
2935.57	1881.3
4905.91	2073.48
2080.62	1532.84
3416.97	1854.23
3140.84	1693.94
3260.83	1760.08
1440.77	2192.54
3361.05	2000.27
2227.64	2306.79
1349.66	2688.23
1438.8	3582.97
2559.27	2202.42
1342.66	3571.28
1375.69	1934.1
2319.76	2096.5
2484.87	1718.91
2225.84	1354.47
2277.96	2525.01
3263.98	1991.42
3351.05	1399.72
3159.87	2023.27
2875.56	1923.15
3192.71	1502.76
2519.03	1715.97
2071.46	2398.89
3395.89	2003.21
2593.24	1978.38
2579.26	1925.33
4935.92	1806.22
4939.9	2810.19
3851.75	1404.72
2989.62	2106.57
2976.54	1318.51
2962.59	2163.49
2961.57	2112.47
2920.47	2228.72
3750.46	1559.72
3837.6	3049.56
1389.68	2200.65
1401.78	2821.13
1372.51	1975.28
1270.41	1808.09
1247.37	2193.51
1269.43	1937.27
1295.42	2320.78
1294.43	1505.76
2319.55	2133.48
4100.86	2932.32
5286.36	2421.91
4512.23	1966.22
2864.49	1348.59
3140.93	3410.7
3575.09	2357.71
4679.46	1541.86
2392.88	1452.61
1383.76	1524.59
1432.7	2847.3
1436.69	1911.21
2489.86	3030.71
2489.86	1770.89
2082.49	1548.72
2141.6	1916.14
2189.64	1783.99
4070.63	2644.17
5376.03	1587.84
5594.48	2331.78
5577.42	2746.11
5368.05	1698.02
5250.18	3054.51
2704.42	1758.99
1256.58	1219.26
2112.67	2374.61
2098.59	2535.98
1118.33	1826.14
2760.3	2762.45
3307.8	2249.51
4507.4	2108.48
4471.22	1456.68
4243.06	2046.44
4245.97	1741.04
2417.8	1549.81
2231.63	2048.43
2260.63	1640.94
3692.11	2598.05
4322.89	1674
4819.3	2463.94
4931.69	1942.13
4255.79	1673.96
5258.08	1792.94
2662.2	2139.52
2124.52	1734.87
5221.27	1340.53
4126.85	1707.02
4075.76	2022.23
4064.74	3034.53
5743.67	2191.62
2854.36	1803.92
2259.7	3046.55
2851.23	2653.23
2356.85	1539.79
2504.98	1830.01
2749.18	2813.04
1847.24	2652.89
2070.54	1824.17
3875.37	2513.94
3007.53	2309.54
3057.54	1710.95
1489.84	2150.45
1424.72	2255.68
1550.88	2324.72
1564.91	2214.67
1609	1561.9
2111.68	3169.47
3182.88	2070.41
2139.58	2662.06
4751.37	1540.7
4633.53	2187.5
3933.65	1822.1
3979.68	2330.61
3878.49	1987.26
3833.4	2885.27
4525.17	1536.68
3933.44	1261.55
2019.57	3009.33
2326.68	1468.74
2668.38	2189.54
2666.34	1610.81
1397.75	1782.05
1383.76	2046.41
1417.78	1882.13
1568.9	1587.85
1488.9	2401.6
1465.82	1631.87
1374.67	3265.78
1407.74	2303.53
2151.68	1191.38
2609.28	1988.51
4348.12	1660.96
3102.69	2539.98
2529.16	1865.19
2528.21	2363.72
3310.97	1709.94
2877.49	1917.3
1904.17	1475.64
3211.99	1335.53
4202.08	3116.45
2275.68	2301.53
4155.17	1582.8
1381.72	1360.51
1399.72	1863.16
1465.69	1407.53
1234.54	1600.9
1282.58	1997.39
1588.98	1694.8
1337.66	1395.38
1627.97	2428.67
3186.72	2776.21
2548.95	1416.66
5019.57	1751
3837.44	2967.35
5525.15	1311.35
5022.6	1509.75
5130.04	2226.63
4172.71	2220.48
3153.63	1424.6
2684.2	1484.78
3353.82	2613.14
3238.73	2269.56
1983.31	2177.55
2013.38	1643.97
3019.47	1803.99
3194.6	1693.04
1943.25	2025.49
2071.43	1428.63
1956.41	2720.18
1941.4	2203.52
5211.25	2149.5
5769.71	1450.59
5358.42	1730.92
4349.06	2165.45
4308.01	1247.51
2552.82	2750.17
1374.56	1432.58
5041.52	2162.42
1615.95	1986.37
1906.16	1671.9
4918.63	2269.65
4980.75	1468.84
2903.44	2049.28
4051.72	2159.52
3942.55	1625.95
4340.94	2752.14
2910.33	1994.42
3166.76	1364.46
3170.75	1660.96
3093.52	1769.98
2902.31	2054.47
2983.42	1551.92
3079.47	1239.48
3928.41	2347.72
3140.68	1828.2
3164.74	2050.53
3137.68	1423.68
3178.81	1577.86
3164.74	2222.65
3235.86	2373.87
3106.49	1555.78
3051.46	1777.14
3095.6	2396.83
3142.7	1608.06
3101.56	1896.26
3340.93	3523.03
3199.62	1519.78
3125.71	1333.56
3548.18	3554.96
3075.69	1336.58
3203.73	1649.85
3175.72	1731.91
3295.96	3129.59
3151.74	1382.6
2995.43	1480.65
3163.5	1562.87
3387.97	1964.28
3412.76	2377.57
3361.71	2286.66
3025.54	1501.68
3122.66	1887.22
3273.86	1448.75
3466.06	1535.87
3239.76	2329.78
3123.73	1604.92
3174.73	2609.14
3188.76	1829.2
3209.65	1811.11
2946.53	2593.12
2773.2	2063.36
3296.73	1954.32
2908.27	2872.45
2904.28	1326.63
3046.44	1753.04
3000.41	1583.82
3210.81	2078.55
3209.82	1316.46
2999.42	1841.25
3010.45	1750.03
3105.67	3483.1
3296.98	1596.99
3325	1531.88
2388.76	2728.24
1651.99	1853.27
2070.54	2166.48
3012.55	1596.04
3260.82	1696.18
3990.75	1397.53
3532.95	1655.97
2787.18	1833.21
2162.75	1633.78
4185.8	2977.48
4171.8	2728.35
3024.3	3357.97
3951.7	1692.93
5322.25	2105.57
5049.06	2102.55
5190.31	2328.72
3581.04	1690.9
3281.82	1715.9
2986.34	1631.9
2140.72	1818.23
1963.29	2789.32
2540.96	1303.55
2586.04	1396.75
2576	2234.59
2019.47	2116.55
3638.49	2042.45
1961.57	1316.65
1558.91	2037.32
5190.25	1956.25
1421.77	1432.55
1457.82	3074.71
1311.57	2150.57
1906.24	2130.45
3818.53	1492.7
2994.64	1343.68
1392.73	1983.24
1549.96	2381.73
1654	2027.41
2007.33	3265.09
1491.92	1229.26
2628.36	1657.85
3745.32	3038.74
1976.32	1388.69
4647.45	1986.33
4997	1605.79
2938.51	1654.96
2919.57	2983.48
4835.57	2940.36
4903.56	2262.55
4916.6	2440
3230.66	1632.79
4977.69	2073.34
4035.88	1484.8
3489.2	1725.06
4422.2	1980.43
3355.91	3458.86
1587.97	1764.94
2139.58	2082.51
4248.22	1535.83
3028.58	1633.92
1442.66	1722
3912.52	1651.86
1692.91	2157.55
1791.11	1622.79
1814.1	1426.64
1146.29	1942.22
2389.77	1512.57
1975.38	1262.41
4017.77	2464.92
4688.48	2828.27
4679.49	1896.11
4754.55	2601.96
5376.24	1395.64
1600.82	2162.45
1555.73	2362.75
5355.06	1912.06
1945.35	1315.43
2563.99	2039.29
1266.42	1770.05
2564.2	3108.54
1577.95	1741.95
1985.37	1880.11
2733.09	1971.43
3320.84	1692.93
5242.23	1689.08
4553.28	1438.59
4141.74	1567.7
4241.73	1753.99
4550.33	3793.71
4195.82	1741.13
4079.97	2095.49
2795.24	2977.48
2568.11	2487.04
1431.8	1333.49
1881.22	1894.1
2545.03	1837.17
2562.01	1709.84
1762.06	2275.64
3377.7	1331.54
3309.64	2306.69
2623.31	2376.75
2551.16	1910.08
2520.15	1935.31
2951.57	1380.68
4812.72	1319.63
3332.89	1653.87
2575.23	2524.97
1965.38	1857.08
3129.78	1805.11
3377.01	3250.69
3425.09	2626.07
3418.01	1582.75
2499.11	1896.34
2455.06	1559.81
1474.87	2281.75
2561.24	2299.67
2561.2	2168.59
2641.35	1259.45
2091.69	2164.37
2585.27	1793.11
3693.38	2860.23
1443.73	2011.22
2580.23	2574.03
1343.72	1907.95
1841.33	1930.16
1976.32	1743.02
2024.41	3489.96
2325.84	2156.41
2279.68	2170.25
1583.91	2196.73
1721.13	1361.63
1724.18	1487.72
4601.2	1310.62
1348.61	2281.61
1689.95	2034.28
4272.67	1483.77
3792.31	2178.58
3326.78	2466.63
4619.09	1474.77
5116.87	2019.27
4062.12	2478.04
5111.58	1995.32
4551.93	1616.96
2417.49	1424.6
1502.88	2726.21
2484.12	2188.55
2589.26	2191.56
2918.54	3072.52
2920.49	1774.06
3748.42	1934.41
3839.68	1603.74
2935.57	1563.71
5599.26	1486.87
2594.05	2374.74
3016.68	1632.86
1645.04	1262.54
1523.94	1594.86
3377.05	2014.2
5100.71	1304.56
5382.18	2025.37
2662.1	1462.56
4131.63	1967.15
5046.71	2813.26
4122.74	2068.38
3060.71	2686.23
2005.51	1939.31
2052.46	1408.69
2312.77	1857.21
2274.72	1821.14
3895.74	1790.08
1376.68	1730.07
1884.37	1866.17
4920.66	2195.61
2367.7	1427.74
2785.2	2194.61
3242.71	3251.82
3108.49	1496.59
1641.12	1285.54
1663.21	1469.62
3479.95	2436.73
1945.25	2418.84
4697.32	1926.39
4919.69	1485.77
3887.37	2135.51
5610.48	2072.58
4085.76	1509.8
2007.19	1660.91
2147.48	1444.64
2831.33	3116.4
3686.13	2477.8
2445.82	2203.66
2845.43	2341.7
3757.46	1607.81
3891.34	1683.01
4290.07	3117.69
1759.14	1901.29
1566.97	3267.71
1633.07	2781.43
1911.33	1621.81
1856.21	1827.14
1911.29	1597
1614	1575.75
1661.08	2054.31
3175.86	1354.6
2244.76	2283.58
2624.17	2200.71
2651.24	2002.45
2026.43	2237.64
1913.1	2093.32
3652.23	1517.77
2077.57	2608.06
2019.57	1526.78
2026.61	1450.58
4514.04	1700.91
2404.76	1734.91
5404.08	2481.04
5487.24	1836.99
1686.01	1544.75
2754.19	2436.94
3095.81	2775.15
4806.76	1526.73
2071.51	1297.5
1673.89	2570.02
3766.46	1466.6
3706.36	1688.94
1946.22	1641.01
3392.09	2233.57
1838.13	1467.67
2584.27	2062.48
2605.32	1956.36
1369.69	2400.73
1454.84	1593.92
1649.97	1814.05
2223.49	2676.04
2797.29	1424.68
2611.09	1742.11
1975.46	2113.46
1331.6	2712.84
1896.33	1125.14
1938.38	2060.55
3715.49	2670.07
4373	1868.06
2995.42	1548.89
4278.7	1703.88
2039.27	2796.28
1437.55	3166.78
1455.54	1553.72
2173.4	1992.44
4322.93	2220.49
2538.18	1880.12
1812.37	1672.93
5763.46	2292.69
3285.75	1471.75
3083.6	1949.2
3123.73	1396.72
2596.2	2443.94
1961.37	2567.83
4276.27	1899.15
4267.98	2217.59
3942.74	1988.11
2523.85	1337.54
1233.44	2402.64
3614.45	1833.24
3196.83	1744.95
3182.76	2871.26
3197.77	1443.74
5504.67	1621.94
5483.13	1827
2156.68	1729.97
2553.1	1576.76
2569.09	1595.8
2613.23	3067.53
3390.01	2805.11
3295.78	2029.26
3290.81	2110.43
1794.15	2156.36
1647.97	3044.52
3554.1	1826.1
3324.89	2316.52
4846.87	1693.91
1953.34	1633.91
3838.61	1470.67
3024.58	3301.72
2096.41	2419.7
2125.46	2632.15
2154.66	2083.42
2090.64	1420.67
1990.5	1690.98
2032.54	1804.04
1755.97	1565.79
3111.61	2216.46
1988.41	1943.07
2916.45	1914.4
1845.2	1207.31
3417.03	1560.67
4452.72	1645.92
1584.98	1773.11
1242.51	2069.29
2633.1	2076.27
2614.05	1995.33
1702.05	2917.32
1609.95	2393.83
1538.87	2484.82
2166.61	1849.14
1968.3	1577.78
2140.44	2274.49
2177.55	1856.2
3304.83	1801.96
3428.98	2165.51
1410.73	1485.51
1453.84	3098.61
3541.21	1494.77
1773.99	2441.8
1891.18	2701.16
2278.89	1413.73
1417.84	1719.98
2007.51	2370.6
2897.77	1963.28
3064.77	2631.04
2975.59	1805.08
2819.43	1646.09
2862.49	1433.74
1658.89	2604.94
1787.92	1918.17
2453.58	2859.16
2128.45	2458.77
4477.23	2487.89
1448.79	1611.95
4349.06	2275.52
4826.47	1493.77
4409.27	2261.56
2936.49	2015.35
2844.4	3109.61
3092.68	2664.02
3237.71	1698.89
3016.6	1703.12
4117.73	1867.07
2857.48	1551.66
1817.18	2632.04
1999.42	1606.74
2391.87	1582.86
2620.05	1522.66
2600.06	2393.72
1141.36	2016.25
1424.68	1750.95
2603.11	1729.88
1814.17	2094.62
3421.99	1404.65
1626.94	2180.5
4538.44	1591.72
3186.71	2280.55
1616	1478.6
2697.39	2152.64
1522.87	1698.06
1976.58	1505.84
5412.24	2187.47
1550.75	2191.62
4429.22	1424.64
5124.52	2699.16
2776.29	2068.42
2388.79	1637.76
4825.76	1669.98
4926.86	3255.9
3881.23	2322.66
2034.53	1588.79
3966.58	1491.52
2802.15	1100.25
2081.45	1915.28
1430.77	2159.5
2596.2	1688.86
2588.27	2192.69
2606.2	2076.42
3509.1	2214.65
3641.23	1405.55
3248.76	2003.19
2561.05	1780.98
2760.34	1954.15
2517.21	1627.89
2975.55	2180.58
2891.52	1775.18
2102.6	1672.92
3485.99	1818.06
4344.8	2640.92
4061.65	1894.17
2079.58	2074.35
1443.73	1662.84
2556.96	1688.92
2981.56	1947.23
2527.93	1522.84
2354.67	1780.14
1339.71	2719.37
3654.14	1382.5
5526.42	1593.78
4012.74	1884.19
2214.76	1987.11
2230.56	1521.76
1966.54	1786.14
2870.43	1437.55
1732.11	3000.54
1405.73	2063.33
2754.53	2286.68
3078.97	1686.06
2894.25	2907.42
1317.53	1456.69
2204.71	2504.83
2244.75	2031.19
2348.9	1749.15
3425.13	2250.6
1457.41	1593.79
5634.4	2181.58
3613.23	2242.54
1546.85	4523.19
1404.69	2988.45
1491.77	1602.98
1451.71	1407.69
1497.73	1410.57
1461.79	1435.65
1310.62	1400.71
5010.68	2116.55
2888.52	1927.25
1766.95	2875.26
4974.64	1956.3
1736.06	1961.35
1734.15	1402.55
4614.27	1971.22
2113.38	1752.11
2262.57	2325.8
2985.43	3024.4
2472.04	1620.81
3397.95	3044.38
5226.21	2201.43
1248.47	2656.1
3409.96	2985.32
5165.02	1492.72
5182.2	1584.65
3320.78	2787.05
3199.02	1758.14
2478.11	1815.19
2831.43	2663
2779.39	1574.78
1775.08	2236.52
1880.32	1557.9
1319.65	1970.42
1363.71	2254.82
2564.17	2434.89
2586.23	2567.98
3256.88	2252.7
2940.51	2196.57
2814.37	1891.27
2683.26	2735.03
1840.21	3424.89
2333.68	2620.99
2519.89	1404.67
2706.34	1825.07
2570.04	1615.81
2508.96	1840.96
2687.19	1583.78
1681.12	2359.61
2019.41	1590.78
1406.84	2883.08
1444.85	2315.67
3892.55	2781.22
3178.73	1771.1
3135.71	1936.17
2995.71	1529.9
2874.49	1729.04
2720.32	2350.86
2470.07	2215.54
2570.18	1367.57
3156.8	1420.6
2873.48	2261.57
4002.64	2755.26
4203.04	1481.78
2785.31	1806.11
3553.86	1390.52
3276.91	1758.93
3150.76	2929.56
5028.32	1902.2
1553.84	1841.07
3222.91	1321.56
2086.22	1360.51
1426.79	1451.74
2060.56	1362.64
2030.54	1728.76
1477.67	2857.24
2315.41	2949.5
1556.96	1356.69
1931.32	1869.24
5321.18	1516.73
5029.3	1828.24
1496.92	2302.65
1430.69	1639.85
1331.67	2375.77
1884.19	2850.43
1972.33	2335.7
1936.3	1829
1892.29	2790.15
1989.45	1397.6
1951.44	2455.94
2369.93	1109.15
1412.72	1661.01
1782.18	2623.14
2391.65	2520.71
4527.14	1707.02
2788.37	2047.27
4645.2	1993.1
1546.85	1684.03
2924.23	2110.34
2342.83	1661.88
2405.02	1960.25
2450.08	2461.82
3274.89	2145.51
2397.04	2166.58
1871.33	1480.67
4259.27	1478.77
5343	1895.26
2631.12	2989.43
1626.99	1575.88
1701.02	2665.11
4351.95	2907.27
3160.79	1484.72
2546.97	1865.22
4911.67	2002.24
1692.01	2586.13
5271.01	1650.96
4180.7	1598.74
4396.04	1361.46
3284.16	1838.01
3543.13	1878.14
1666.14	1535.86
1828.28	2524.8
1890.35	3178.77
1403.75	1316.42
3466.11	1957.23
3085.71	2360.78
2945.54	2406.8
3382.07	1757.9
4434.88	2036.27
5187.79	2081.36
2423.87	1751.02
1986.42	4327.02
1373.6	2451.98
1371.62	2248.46
2880.52	1777.98
2650.04	1526.73
2460.87	2070.4
2017.41	1720.12
4309.8	1161.25
4394.95	1936.23
4318.82	3441.86
4126.73	2656.12
3958.8	2347.68
3742.34	1516.83
3545.15	1389.6
5260.03	2641.2
4546.15	2674.98
4455.24	2476.84
5434.96	1660.88
3103.53	2838.19
1926.37	1986.24
4108.96	2690.14
2149.45	2093.43
4482.2	3299.87
2860.18	1421.68
2144.59	1551.74
5744.42	1288.54
4642.34	2118.5
1796.16	1417.47
4616.14	2476.65
4282.7	2340.72
4293.15	1972.28
1618.02	1762.18
3497.92	2211.37
2273.68	1593.92
4275.03	2112.63
1497.82	1643.9
3625.28	1501.85
2956.56	1559.81
2833.46	1630.85
3865.28	1943.33
1335.63	1865.14
3628.54	1465.71
1424.86	2719.12
3225.86	1813.23
4304.01	2878.32
3745.31	1549.79
1443.78	1401.63
3370.78	2760.06
4206.73	2005.3
3057.55	2960.48
1998.31	1786.08
1481.86	2997.44
3293.84	2453.83
3743.21	2060.31
2071.59	2339.67
2624.11	2270.69
2713.35	2823.38
2680.3	1562.81
3567.1	1919.11
2503.08	1541.71
4831.79	1551.91
4677.34	2442.8
4763.43	1603.82
3432.11	1677.84
4127.86	2084.29
3608.21	2174.48
2629.2	1558.74
4702.18	2239.53
2578	1802.93
3591.24	1331.42
1774.16	2245.6
1808.22	2070.35
2594.04	2636.1
2523.94	2141.58
1773.13	2004.4
4801.52	2200.59
4692.4	1815.09
4055.56	2018.11
4199.79	2345.78
2884.34	1913.16
2930.36	1405.63
3419.97	1827.22
3308.83	1479.65
3182.71	1502.67
3153.84	2287.63
2350.74	2220.66
2442.01	2131.48
2114.57	1990.35
4508.35	1398.68
1699.13	1498.85
3051.43	1494.63
1466.64	2547.81
3255.72	1632.9
3490.01	1335.47
3190.78	1623.81
3132.62	2272.71
3177.74	2647.97
2232.71	2695.19
3226.94	2718.2
2417.93	1540.76
2834.28	1556.8
3165.64	1420.58
1904.32	1271.46
3131.74	1711.02
2283.87	1768.11
1672.05	1432.53
1504.8	1879.29
2231.75	2369.75
2639.32	1300.33
1438.8	2471.8
2286.51	1446.57
3497.36	2446.65
1403.75	1911.24
2118.56	1495.55
2429.86	1924.23
2401.8	1692.99
1894.35	1641.9
1917.35	1230.43
1632.81	2159.42
1610.81	1461.77
3136.68	1256.41
3385.94	1704.97
4763.81	1266.44
4127.59	2023.35
2866.42	1439.66
2106.42	1470.72
4654.33	2980.45
4566.96	1338.55
4747.35	1580.61
2155.69	1806.18
3310.78	1715.02
3841.58	1759.05
2301.91	1528.71
3794.38	1206.34
2227.56	1726.11
2530.01	1495.76
4514.26	2253.6
3933.35	1696
3000.69	1802.98
1700.14	1837
2825.17	1552.65
1512.83	2014.32
2063.5	2202.58
2126.45	1672.92
2403.77	2849.28
1758.18	1786.98
1471.7	2059.29
1478.73	1544.79
1402.64	2039.11
1986.44	1675.88
2036.33	1374.58
1429.7	2457.64
2487.84	1839.14
2419.83	2492.94
3009.52	2249.59
2163.65	1852.1
1834.3	2083.49
2628.21	1447.79
2047.53	2069.42
1535.92	2596.07
3104.76	1469.84
3575.24	2373.58
3207.62	2988.44
3712.31	1907.23
3053.71	2839.24
5892.79	1418.81
1787.07	2236.47
3943.59	1730.06
1542.74	1439.73
4478.24	1591.76
3587.15	1590.8
3064.64	2318.83
3135.79	1681.12
1446.78	2651.12
2577.31	1471.75
3099.73	1742.07
1469.81	1440.73
1863.34	1488.76
2180.55	1472.65
1518.9	1975.3
1504.88	1910.25
3382.99	1552.68
2445.88	1730.95
2961.34	1876.08
5350.14	1982.49
4416.1	1948.27
1272.36	1331.43
2324.89	1760.98
1992.36	1411.65
2494.07	1651.93
3633.51	1715.99
1755.97	1623.94
2042.36	1798.95
1421.78	2427.85
2107.47	1683.82
3226.01	1367.76
2111.48	2040.53
4664.21	2470.92
1940.46	1650.88
1926.39	2274.58
1917.45	1913.29
2005.32	1596.93
1617.77	1743.15
4158.76	2797.15
1726.93	1931.2
1715.08	1711.02
2215.91	2321.77
4896.45	2745.4
4916.34	1691.88
3604	2111.54
4402.47	2237.65
2557.13	2426.81
3044.52	1410.6
3368.11	2159.59
5134.98	2595.11
3206.8	1401.74
4627.39	1379.57
2864.19	1860.12
3225.85	1381.53
3529.03	1343.53
4047.68	1924.09
4311.07	1584.82
2621.69	2356.77
4564.34	2047.28
4629.42	2150.44
5520.44	1997.34
3878.35	1471.69
3149.75	2267.66
1977.44	1540.85
1590	2164.38
3298.72	1759.91
1526.82	2171.52
2400.87	3092.55
2434.89	1759.05
2653.08	1555.81
2599.05	1611.82
1666	2158.56
2309.66	3394.84
2449.95	1765.95
2264.71	3473.03
2394.77	1537.67
1546.69	1888.04
2428.9	2413.81
1908.25	1848.06
1844.21	1357.51
2448.93	1618.84
1773.08	3371.11
2077.56	1968.38
1728.16	2375.79
1437.73	1718.92
1883.31	1387.5
2220.77	3596.06
1708.17	2196.56
1762.03	1549.83
1636	1730.04
2654.32	1117.12
2223.79	3507.91
4241.64	2111.45
4462.86	1898.32
3346.96	1539.84
4087.65	2667.15
5057.81	3050.53
3972.79	2095.39
4032.75	1997.19
3800.76	1397.51
3389.04	2522.87
3492.06	1866.13
1465.74	1887.14
1474.75	1749.12
1509.79	1136.34
1529.78	1854.24
2696.2	1666.9
2649.18	1486.89
4196.9	2642.19
976.044	2218.55
2149.41	2318.75
2814.25	2245.58
5637.56	3165.55
1866.17	1585.76
2609.99	1882.12
1860.15	1216.36
1837.13	1995.32
1168.3	2302.59
5238.29	2211.56
1954.4	1498.82
2051.49	1993.2
4455.22	2481.81
4449.22	2514.95
2532.91	3134.67
4161.77	2371.71
3673.36	2970.45
2447.92	3334.9
4609.35	1669.97
4198.05	2054.6
1238.27	2323.65
4205.83	2956.45
4282.92	2527.87
2475.9	1399.75
2517.93	3000.46
3539.09	1985.16
1578.76	1899.24
2086.47	1855.2
5006.93	2226.36
1730.1	1884.05
2287.69	1622.86
4759.39	1591.77
3358.78	1571.98
1330.57	1640.97
1661	2527.11
1472.81	2182.57
3540.18	2035.21
3913.6	1908.23
3967.59	1352.63
3517.99	1475.69
4734.51	2184.71
2402.86	2241.68
1899.15	3210.87
2223.78	1906.15
4214.95	2017.21
4344.11	2252.61
4118.85	3105.59
4370.86	1590.86
3944.47	1919.25
5466.25	1710.95
2527.18	2800.22
3590.52	2514.11
4507.46	1347.52
4089.88	1685.9
4070.76	2633.02
2778.07	1692.96
3819.45	1361.45
3291.92	1359.44
3507.11	1830.22
1558.03	1809.94
1662.14	1237.38
1423.79	1776.02
1574.03	2103.36
1660.11	1496.64
1863.35	2295.72
1319.68	1969.35
1702.19	2078.45
1651.01	2356.65
3732.44	2521.91
4330.73	2195.37
1962.43	1686.82
2322.92	1563.86
1339.71	2191.47
3152.73	3084.59
4255.99	1444.76
4399.95	2643.09
3014.58	1847
4005.65	2181.49
3306.65	1459.7
2592.97	1799.92
2983.52	2303.36
4206.93	1908.2
1693.89	1849.09
2605.12	1430.53
3048.25	2960.51
1214.28	2396.69
1675.05	2274.71
4869.62	1426.66
5438.36	1791.16
2606.05	1427.65
3272.82	1970.27
1406.7	2892.28
1439.65	1772.11
3622.21	3163.66
3190.71	2426.82
4011.85	1491.73
2609.04	2082.37
5087.94	1870.15
3042.5	2560.84
3877.42	1719
2833.25	1797.07
2969.49	1349.49
2030.39	2489.75
1945.29	2664.07
2247.55	1644.86
3699.55	1493.7
3548.27	2130.46
3217.46	2674.3
2424.82	1694.85
2058.23	2265.61
1894.35	1488.82
4714.39	1606.95
1151.32	2112.49
1435.72	1352.6
4127.65	1755.18
4067.65	1344.69
4051.59	1562.81
4483.14	2441.73
4478.08	2322.73
4270.83	1358.59
4457.14	1854.02
4240.87	1923.13
4335.95	2055.35
3097.34	1880.06
5298.93	2091.5
2931.15	1431.79
2019.22	2257.43
2729.17	2464.73
2035.43	2026.38
2573.68	1468.69
2534.07	1493.79
2420.97	2226.69
2634.17	2076.39
5085.87	2004.3
4966.91	1986.14
3801.3	1809.99
1796.04	1545.89
3782.26	1843.09
5008.97	2186.53
2310.79	1608.75
3519.05	2035.34
4411.14	1765.15
2545.01	1638.78
3225.91	2216.39
1649.12	1917.17
1619.99	1576.8
1683.13	1479.7
4680.19	1649.8
1610.79	2193.53
3221.52	2367.62
4934.8	2236.5
2257.4	2106.41
5262.06	1490.69
5774.78	1238.45
5867.98	1502.82
5859.02	1788.1
5739.9	1540.74
1652	3834.17
1708.02	2468.86
4942.64	2343.69
4209.58	1843.3
3223.6	2263.34
4648.33	1553.8
4734.51	2102.47
4663.35	2475.93
5020.85	1787.04
4768.53	1432.65
4324.01	1432.71
4163.79	1342.46
3998.62	1407.53
4139.81	1399.55
5184.94	2095.27
2140.42	2167.56
4453.07	1316.46
3797.28	1285.49
2172.57	2071.4
1942.4	1848.03
1413.58	2826.05
1123.21	1701.92
2238.68	2095.33
3376.9	2525.87
1464.58	2169.41
4864.41	1811.16
3121.63	1977.16
4272.13	1702
3196.78	1935.37
3196.83	1528.8
3112.67	1356.56
3307.97	2453.77
3125.71	1709.13
3197.77	2370.61
3235.86	1428.7
3191.77	1634.75
3137.68	1643.81
3164.74	3119.69
3420.01	1765.09
3178.81	1449.74
3142.7	2179.52
3101.56	1538.83
3051.46	2081.4
3199.62	2998.61
2946.53	1966.2
2830.38	1354.6
5261.07	1863.16
2184.54	1778.14
2208.7	2189.57
4744.49	1439.75
2033.27	2369.81
2688.25	1695.09
3854.38	2340.89
4260.95	1444.76
2237.65	1436.74
5957.56	1578.81
4187.59	2420.82
1686.95	1727.85
3999.66	2733.23
5808.82	1747.03
4317.8	2318.66
3928.28	1842.08
4747.38	1858.14
2179.53	2554.87
5120.82	2384.96
3304.93	1896.36
3435.06	1531.71
3503.22	1779.99
5189.15	1741.96
5788.83	1930.08
3958.61	1893.28
2544.93	1887.23
3617.21	1719.89
4183.65	1761.93
1540.72	3358.98
2959.37	2952.43
2121.25	1917.25
5229.59	1923.32
5620.41	1703.85
5480.25	1821.16
1414.39	1529.79
5773.66	2119.5
5558.3	3366.84
4116.42	1554.96
2527.04	1727.01
4852.34	1871.01
4445.95	1473.63
4727.13	3092.5
4281.75	1561.8
5388.42	2574.94
5616.76	1434.68
4700.56	1646.93
6103.55	2847.21
2673.75	2685.96
3455.01	1694.89
5217.05	1512.75
2369.61	1823.13
2463.87	1918.28
2537.31	1344.54
5147.75	1549.77
5160.73	1570.83
4721.3	2502.85
1736.15	2094.39
1792.18	2417.74
1948.32	1675.83
2667.32	1385.59
2517.15	1579.89
1822.24	2003.32
2750.33	1747.9
1544.88	1238.33
1448.83	2163.56
2312.79	1536.73
5245.29	1733.04
4096.96	1576.92
3697.49	1846.09
2148.4	3727.04
2081.68	2013.26
5954.04	2399.88
5870.91	1886.1
1522.96	1371.59
3013.72	2542.79
3071.63	1690.94
3135.81	2599.94
2797.38	1660.83
2513.2	2565.98
1492.76	1500.65
1367.76	2412.98
1383.72	1861.12
1604.03	3103.77
1461.87	2295.61
1401.78	2285.43
1903.49	1840.13
1583.01	3326.82
1635.06	1919.24
2616.28	2508.83
2004.54	1563.79
5581.38	2158.53
4456.12	1836.27
4219.72	1949.43
5510.52	2119.48
2430.95	1915.22
4646.37	2555.85
1574.71	1874.99
4124.71	2994.37
4453.16	3441.11
5178.05	1465.71
5223.05	2699.23
2374.02	1424.56
1920.3	1659.94
4958.6	1521.64
3465.91	1568.79
2355.85	1678.07
3101.56	1843.14
3884.66	2477.92
3177.76	1289.48
4195.73	2919.36
4209.78	2085.46
4291.93	1731.94
4054.53	2210.36
3795.5	2053.47
2494.84	2373.63
3432.13	1644.95
4694.35	2313.58
4528.35	2122.4
3010.5	2240.7
1906.41	2120.32
1906.41	1633.76
1858.41	1983.18
2013.57	1326.49
1964.45	2918.45
1985.56	2529.77
2013.57	2632.93
2013.57	1291.41
1921.43	2720.05
3088.64	1991.32
3182.76	1925.25
3809.65	2103.38
2848.43	2615.84
2293.67	1927.17
2364.78	1745.03
4361.23	1457.65
2563.99	1752
1966.11	1806.14
2478.16	1914.09
2441.05	1509.58
2480.97	1845.24
5016.1	2362.69
2993.54	1732.05
3715.47	1663.96
3770.51	2487.79
2900.44	4368.14
3167.78	1916.19
4236.85	3784.49
3205.73	2068.51
4656.53	2321.76
2120.69	1740.98
2082.41	1690.85
3083.56	3208.63
4797.51	1571.75
2055.53	2460.76
2139.69	1678.88
2297.93	1403.66
3232.77	3006.34
2577.03	2531.97
2361.74	1494.94
2594.14	2181.52
2552.11	2347.95
2681.18	1346.49
3276.91	1550.83
2072.54	1683.02
3853.68	1712.1
3368.04	1850.17
2226.61	1933.08
2768.32	3177.67
2413.68	2532.01
2222.76	1925.21
2129.67	1816.16
2518.09	2359.75
2922.49	1707.92
2181.6	3622.19
5017.72	1872.06
3072.56	2985.48
2739.09	2369.79
1594	1626.92
3931.59	1690.98
3817.38	1964.33
2072.42	1335.61
2325.56	1532.83
2617.2	2155.55
3574.31	1479.73
2334.96	1596.7
1959.21	1384.64
1750.84	1895.15
1790.09	1545.66
2333.59	2119.48
3043.56	3093.63
1914.4	1886.14
1995.14	1648.86
1868.23	1423.5
3063.57	3797.36
1655.04	2209.58
3690.41	2017.34
4200.78	2839.29
4121.57	2059.38
1623.98	1458.83
5531.51	2295.55
5492.27	1244.31
5691.52	1334.57
5492.43	1761.93
2468.79	1631.04
5462.47	2386.66
5197.06	1634.74
3510.25	1685.05
5636.73	1953.11
2298.42	1267.3
2916.34	1385.48
5822.81	1898.12
2513.89	1706
2240.55	2262.58
3581.3	3416.76
1331.6	2789.15
1678.79	2076.31
2656.15	2063.43
2104.49	3398.94
2344.69	3103.43
1993.5	2613.24
3696.48	1475.76
2592.23	1880.08
2209.72	1637.93
1625.05	1819.07
1430.77	2393.7
1470.93	1494.84
1486.93	3237.8
1961.39	5136.24
1986.48	2139.53
1931.37	2117.37
1975.46	2024.39
1961.39	1835.07
1668.12	2320.71
1724.14	1699.01
1802.22	1825.98
1802.22	1513.76
1588.08	1900.29
1694.08	1434.75
1854.25	2095.47
1694.08	1956.29
1854.25	1149.3
1694.08	1639.99
2010.47	1789.99
2368.87	1572.83
2694.34	2215.45
2252.71	2144.51
2280.72	2437.94
2349.82	1189.27
1811.19	2174.37
1882.3	2439.81
1783.17	2134.61
1882.3	1998.34
1884.32	3192.56
1783.17	2088.31
1834.22	1704.03
1788.14	2987.42
2291.79	1670.97
1595.93	2141.37
1756.15	1432.77
1681.01	2217.65
2094.51	2694.29
2112.52	1807.01
2198.61	1940.32
2165.62	1998.28
2221.65	2531.76
2633.15	3005.72
1700.04	1768.93
1665	2841.14
1964.33	1843.09
1940.35	2349.6
1754.09	2950.46
1665	1478.74
1665	1732.98
2092.5	2085.4
1754.09	2566.97
1665	1732.98
2724.28	1327.51
3946.79	2195.45
2249.66	2456.76
2156.58	3321.75
1692.01	1683.86
1623.94	1510.71
5114.84	2783.06
1493.92	2365.7
1582.93	2110.17
1731.15	1975.16
4443.3	1721.93
4929.83	3102.53
5098.96	2827.43
4286.17	2135.42
4532.17	1430.63
4306.86	1992.23
5509.56	1445.6
1824.18	2416.68
4032.55	2146.49
2807.52	1664.9
4004.77	3677.45
3203.69	1633.93
3473.2	1762.23
1764.21	1461.68
1764.21	1650.92
2162.49	1616.88
3872.86	2406.84
1621.92	2241.63
1893.28	1424.6
3465.96	2575.83
4718.95	1600.86
3657.27	1290.51
5352.42	1757.06
1877.53	1654.95
1487.78	1437.77
3142.97	2180.6
4906.67	2214.69
4811.5	1910.2
5202.08	2343.69
5239.09	1918.15
1850.38	2262.69
3149.86	1751.99
1952.33	1560.83
2423.94	2431.87
3207.18	2761.33
2779.46	2794.25
3625.2	1974.39
3375.24	1609.87
2789.4	3833.49
1857.2	1478.66
5450.44	2027.34
4531.42	1859.11
2541.17	1616.87
2188.49	3674.34
2515.91	2516.9
2467.82	2491.88
2593.03	1717.08
2349.82	2299.62
2336.74	1752.97
2750.25	1529.82
2282.69	2318.02
2296.72	1965.21
3230.08	1651.86
3043.92	1435.67
1319.49	2418.75
4375.31	1884.25
3830.35	1543.69
3690.41	2878.41
1719.13	1339.41
3632.64	2510.93
1845.41	1364.5
2287.84	1857.29
1820.31	1484.8
2262.83	1671.85
2220.75	1469.81
2220.75	2338.78
4448.89	2217.56
1973.21	2125.51
2257.66	1740.97
4579.97	1292.49
3638	1415.61
1752.12	1703.85
1875.26	2132.55
1837.26	1506.53
5466.57	1663.02
5542.74	2096.29
1880.29	2158.48
1784.16	1921.11
5361.24	1677.92
5137.15	1414.82
4911.71	2506.87
4841.58	1911.12
4832.69	1540.81
4763.47	1461.63
4871.39	1688.92
4925.76	2300.8
4798.38	2445.73
4796.45	1440.78
4820.61	1373.71
5015.82	2468.96
4909.57	1934.12
4926.86	1639.09
4929.86	1359.49
2520.15	1358.54
5150.95	1701
3112.86	1527.89
2914.57	1991.42
1719.13	2016.35
2911.53	2399.78
3322.21	2527.9
2843.45	1615.79
3042.79	2140.6
2906.68	2774.01
1803.28	2013.46
2795.49	3011.49
2709.54	1575.94
2771.39	1500.84
1803.28	1491.73
2955.71	2168.44
2830.45	1643.98
2775.38	1429.53
2958.63	2290.77
2931.6	2110.46
2900.59	2270.75
2966.65	1342.63
2913.5	1293.47
3605.28	2136.66
1834.17	2004.2
2209.57	2369.66
4333.88	1927.28
1969.44	2073.3
5161.75	2629.04
5127.78	2282.64
2338.93	1636.85
2295.56	2596.93
2789.28	1638.86
2569.18	2156.65
2204.49	2130.47
3293.98	1253.44
3009.63	1925.15
3879.29	1848.07
5809.93	1294.54
1991.64	1194.21
5196.11	2814.24
2138.33	3569.38
4483.27	1468.7
4522.36	1390.59
1847.38	2987.35
5124	1873.21
1335.72	3629.15
3322.89	2615.97
3236.97	2343.83
2058.43	1343.57
3393.1	1965.43
3942.67	2071.34
2155.41	2057.31
5760.85	1720.92
5720.77	1820.94
5470.6	1737.06
5464.53	1251.35
5583.72	1316.33
5477.51	1282.47
5434.4	1667.88
2980.79	1530.85
1336.67	1636.94
4319.02	1842.17
3815.35	1927.27
3846.45	3253.59
3521.05	2718.99
4612.26	2077.34
3818.53	2025.37
3172.77	1418.64
2390.87	1626.75
3373.01	1638.96
3313.01	1418.52
1951.39	1541.71
2052.49	2279.56
2180.63	2262.61
3180	1556.84
5553.31	2239.59
4496.14	3188.65
4725.33	1276.47
2110.53	1350.56
2872.51	3439.9
3317.96	1545.75
2342.82	1866.11
5850.02	1793.05
5027.03	2019.46
5793.8	2274.7
5095.76	1560.72
4758.73	1837.07
3403.03	2069.32
2560.16	1565.81
4557.62	2530.96
4243.05	2512.01
4550.26	1664.02
5137.92	1569.82
4756.6	2180.42
5192.17	1949.25
4561.22	2768.12
4456.08	1283.52
2594.93	1953.41
4203.68	1949.27
1551.7	2057.44
5038.72	1882.34
4097.85	1438.45
4951.55	1987.25
5727.38	2050.38
3718.51	1701.92
3937.72	1554.73
3859.66	2403.74
3828.65	1820.16
2751.18	1690.98
2695.07	3817.31
2757.12	1631.85
2748.15	1440.54
5470.49	1751.01
5265.19	2049.36
5533.53	1612.86
5526.36	2099.47
5424.26	2374.75
3634.28	1586.83
3660.34	2047.19
5301.14	2688.01
2683.11	1523.86
2758.33	1691.97
2586.98	2033.29
2296.63	1734.98
3433.07	1550.82
2016.09	2011.06
[truncated: 721,046+ more rows]

## Sheet: Figure 1f
Hydrophobicity	Hydrophobicity	Charges at pH 7	Charges at pH 7
Known_AMPs	Predicted_AMPs	Known_AMPs	Predicted_AMPs
1.03333	0.919048	3.74026	-0.220635
-0.723256	0.00714286	8.75901	-3.22985
1.24375	0.321429	0.759224	0.749192
1.3	-0.570588	0.759224	3.39618
1.05294	-0.56875	0.846399	1.76469
-0.823077	-0.46875	0.108798	-1.23528
1.15714	-0.52	-1.27938	-0.0316219
-0.468182	1.1	0.790717	-0.204125
-0.338095	-0.908333	8.78579	4.79286
0.425926	-0.866667	1.84709	3.75611
0.784	0.06	0.848088	3.74818
0.414815	-1.725	1.84709	0.963131
1.49	-2.04615	1.7581	2.84638
0.251852	0.342857	2.75792	0.951418
0.592593	-0.847059	2.75792	1.3884
0.403704	-0.69375	2.45796	-3.23205
1.505	0.295	1.7581	3.72739
1.01	-0.5	-0.23285	8.84224
0.955	-0.715385	-0.23285	-0.245187
1.03529	0.458824	2.84428	0.760213
0.711765	-0.0916667	1.54544	1.78397
1.17647	-0.00769231	1.8454	-0.59739
1	-0.592857	1.8454	1.40098
1.48235	-0.913333	0.846277	1.95862
1.10417	-0.816667	3.73729	1.75892
1.2875	-0.707407	3.7363	2.88127
0.548485	-0.392308	2.73742	3.75907
0.309091	-0.705	2.73742	6.92151
0.215152	0.916667	3.73643	-1.23528
0.179412	-0.85625	3.73643	1.48349
0.0689655	-0.82963	2.73742	3.46105
0.543243	-0.0857143	4.73893	4.39698
0.260606	-1.71905	5.42345	4.761
0.29697	-0.688235	3.73824	1.74931
1.28333	-0.247619	1.7373	4.75708
0.254545	-1.33333	2.73755	3.93144
0.245946	-1.08333	3.73655	0.546322
1.66923	0.130769	-0.239898	-2.59083
1.72308	-0.2	-0.266012	5.7452
1.85385	-0.42963	0.759103	5.74899
0.823077	0.642857	1.75909	0.847509
-0.677778	-0.390909	2.86188	2.83817
1.9	0.48125	0.759103	3.81816
1.86154	0.566667	0.759103	2.75908
1.81538	-0.884615	0.759103	-0.160814
1.81538	0.0923077	0.759103	-1.24868
1.9	-1.72222	0.732989	4.7597
0.785714	0.953846	1.7581	0.947751
1.62143	0.482353	0.846277	4.75906
0.269697	1.17143	3.82372	2.72406
0.259375	0.558824	3.73667	1.76008
0.590625	-0.546154	3.73643	2.76089
0.507143	-0.894737	2.73755	4.75523
0.636	0.331579	3.43635	3.73278
0.433333	1.6	3.73643	0.750191
0.00285714	0.466667	6.75871	1.73298
1.71538	0.961111	1.75909	0.948618
0.3	0.455556	6.75311	-1.24799
-0.127273	0.242857	4.75511	6.37618
-0.3375	0.521739	0.442807	2.79568
0.355556	0.838462	4.70065	2.7571
-1.056	-0.684615	7.71544	1.95752
0.222222	-0.753333	5.70064	3.74719
0.35	-1.45	4.79269	1.7538
1.03214	-0.527586	3.79188	-3.57891
0.334483	0.141667	5.75411	0.750993
0.134615	0.62	1.76173	2.39618
-1.73125	-0.355	2.84626	5.95451
-1.4375	0.323529	2.75808	-1.14273
-1.395	0.141667	2.73208	1.75611
-0.389474	-0.552174	2.87314	7.73329
-0.447059	-1.42143	7.70155	2.84708
-0.160606	-0.964286	4.76451	2.75991
-1.15833	0.117647	1.84527	1.84726
0.571429	-0.822222	3.75611	1.82729
-1.33125	-1.265	3.75813	5.39417
0.545833	-0.266667	2.75611	1.399
0.194444	-0.330769	3.71946	2.74733
0.2825	0.5	2.90991	-0.0501396
-0.3125	-0.752941	2.85029	2.84708
-0.510638	-1.3	5.67891	4.95633
-0.406522	-1.39429	5.78397	8.74797
-1.41818	0.321053	3.91274	2.75809
0.496	-2.44667	1.75921	4.79269
0.4	0.191667	0.761036	0.399297
-0.104545	1.24706	0.762847	1.94663
-0.227273	-1.29444	-0.232653	0.454847
0.156522	-0.4625	0.761036	0.752124
0.443478	-1.76667	-0.0637385	2.39998
0.961111	0.628571	0.759224	2.74819
0.261538	-1.70625	-0.234464	5.9446
-0.0138889	1.12857	4.87314	0.757105
-0.232	0.566667	3.89283	0.762892
-0.519512	-0.45	3.67886	2.74819
-0.447059	-0.4625	6.39978	2.40324
0.416667	-0.625	1.7005	2.95041
0.917391	-1.40769	1.08069	4.75708
0.786957	-0.428571	2.1068	6.75706
0.651613	-0.175	1.39955	1.37751
-0.60303	-0.224	0.769174	7.75409
-0.376	-0.623077	5.72737	2.75809
-0.495833	0.0333333	5.47654	2.74918
-0.697826	-0.0571429	1.95548	0.837365
-0.417021	-0.421429	5.94341	5.94938
-0.2	-1.59	4.75634	4.83716
0.818182	-1.14375	0.739291	1.75823
1.30833	-0.72	0.827464	2.79667
1.125	-1.21176	0.738292	4.75989
0.810526	-0.107692	1.75921	0.846277
0.773684	-0.838462	1.75921	3.84625
0.957895	-1.055	0.760213	5.54693
0.947368	-0.425	1.75823	2.82839
1.02105	0.843478	1.75921	3.75808
0.915789	-0.971429	1.75921	1.96031
0.9	0.530769	1.75921	1.84627
0.882353	-3.1	1.75921	6.39219
0.747059	0.476923	1.75823	1.45815
0.9	0.98	1.84528	2.78508
0.830769	0.1	-0.152602	4.75708
-0.557895	-1.84667	3.93045	2.04762
-0.344118	0.1	8.46205	4.9466
-3.55271e-17	-0.229412	5.10677	4.79385
0.345	-0.2125	2.93454	0.400987
1.28125	-1.0125	0.759224	-2.13993
1.28125	-0.24	0.759224	0.461948
-0.18	-0.328571	2.88314	1.7623
-1.11818	-0.671429	4.84623	-0.232486
1.35	-0.89375	1.7383	4.74817
1.08095	-0.66	3.73729	4.93341
-0.66875	0.405	2.75732	3.54431
-0.825	0.647619	1.76113	0.549122
-2.07333	-0.314286	1.7342	4.79484
-2.26	-0.483721	1.7342	6.48171
-1.61875	0.324	1.7342	5.72538
0.232143	-0.792308	6.75607	0.460258
-1.00882	0.137931	7.76488	2.38629
-0.295652	-0.285714	5.75917	2.95747
-0.335135	-1.57333	12.717	4.48334
-0.724324	0.21	2.76884	-2.20599
-0.683333	1.96316	6.75323	0.759103
-0.626667	-1.745	4.75704	-0.0419931
-0.893333	-1.02	5.75604	6.37734
-0.358621	-0.49375	2.75916	4.02289
0.0266667	-0.833333	4.75523	1.7637
0.910526	-0.4	1.75823	2.78495
0.2875	-0.94	4.75692	3.84526
-0.7	0.365385	6.76047	1.56163
0.244	-1.68	5.75411	4.81913
0.111538	0.05	6.7541	1.63348
0.0269231	0.49375	4.75511	2.76007
0.5125	-0.0733333	4.75511	3.84228
1.545	-0.065	1.7581	3.94561
-1.30769	-0.264286	9.759	-0.237274
-0.430769	-0.1	1.45715	3.38908
-1.20833	-0.80625	-0.146386	3.75722
1.75	1.1	0.759103	2.74819
1	0.595	5.45415	2.79584
-1.11351	-0.0923077	11.754	2.53441
0.422222	0.025	3.84427	-0.150923
0.184	-1.46316	2.74902	3.54724
0.172727	0.175	2.75723	4.74816
1.12222	-0.788235	1.7581	5.9545
-2.04286	-0.375	6.39318	2.76007
0.328571	-0.55625	3.75611	4.7589
-0.0903226	-1.83846	4.92845	4.75707
-1.174	-1.43529	1.03525	6.84127
-0.832432	-0.821429	4.86238	2.94662
-0.2	0.0608696	2.67548	0.959443
-0.524242	-1.05789	7.76248	4.39617
0.35	1.9	4.70065	-0.601803
-1.9	-1.2	-0.983533	3.76298
0.941667	-0.490476	3.74026	2.84609
1.475	-0.188889	2.7373	4.9565
1.29	-0.107143	2.71119	0.760203
-0.0724138	-1.17647	4.82429	4.75906
1.00588	0.277778	3.73729	0.442648
1.3375	-1.06667	2.7373	3.74108
1.1	-2.68462	3.7363	4.84723
1.3	-0.74	3.7363	0.751013
-0.141667	0.366667	1.93426	-3.25478
-0.0173913	1.24167	0.942311	0.460136
0.016129	-1.04	0.722421	1.7531
-0.34	-1.175	6.75916	3.84327
-1.6381	-1.58462	6.76168	4.7617
-0.464	0.433333	3.83798	6.74815
-0.888889	0.193333	0.754856	2.75809
1.48	0.571429	-3.23654	2.44923
1.03529	0.372222	1.7581	-1.1615
-0.0130435	0.586364	3.84509	1.00873
1.425	-0.0928571	2.7571	1.92453
0.360606	-0.0833333	2.73755	0.837487
0.636667	1.78	2.74633	0.761903
-1.23214	-0.97	0.456496	1.83618
-1.22368	-0.261538	0.454498	0.731499
1.16	-0.657143	2.7373	0.220854
0.064	-0.405556	4.92945	3.0328
-0.659259	-0.324	5.85014	2.84527
-1.375	-0.5	5.80364	-0.159825
-1.385	-0.184615	5.71944	1.45715
1.85	-0.635714	0.759103	1.95833
0.885714	0.7	0.759224	-0.164623
1.39	-0.785714	1.7581	0.760914
1.26	0.776	1.7581	2.91362
0.321875	0.675	0.798583	2.75709
-0.896429	-0.904762	7.84125	0.750126
0.432	-0.394737	1.84552	3.45911
-0.363158	-0.0181818	4.872	0.740093
0.372	0.186667	1.76004	1.48336
0.0642857	0.776923	0.759346	2.95652
0.516	-0.792308	0.848332	0.760092
0.195455	-0.408333	-0.150669	0.132877
0.438095	0.35	-0.150791	-0.239777
-0.255556	-0.065	1.75921	0.837365
-0.356522	-0.409091	5.67879	3.74998
-0.133333	0.577273	4.83348	-0.0726505
-1.71579	0.33	7.75508	-0.452558
0.833333	-0.557143	0.8454	2.01962
-0.0692308	1.86667	7.75407	-1.24699
-0.411628	-0.25	3.76529	2.04568
-0.428	-0.881481	-0.212001	2.27405
0.388571	0.283333	-1.52441	2.73198
-0.0125	-0.461111	2.93338	2.84427
-0.365909	-0.75	3.75885	0.96033
1.20588	-0.5	1.73929	1.93565
0.469697	0.0230769	2.73924	1.95851
1.66	0.888	1.71219	2.88653
0.442105	1.6	4.73712	1.78595
1.515	0.905882	2.7373	0.450235
0.35	1.73125	2.73755	0.758104
0.00217391	0.523529	6.73985	1.90534
1.09048	1.4	2.7373	0.749202
0.164706	0.40625	4.73431	1.83735
-0.923077	0.676923	6.89548	-1.0585
0.158065	0.826667	2.44027	-0.2642
1.91538	0.505263	-0.152724	0.536411
0.454545	-0.888235	3.8236	3.48434
1.07273	0.710526	1.75909	1.75921
1.90769	0.558333	0.759103	2.7229
1.46154	-0.553333	0.760092	-3.05939
1.25417	0.3	3.7363	-1.25747
1.99231	1.52647	-0.239898	0.730389
1.65385	0.768421	0.759103	-0.539854
0.285714	0.410526	1.75823	1.48053
0.126087	-0.192857	2.74731	1.10879
1.585	-0.183333	2.7373	0.546312
1.515	-0.609091	2.7373	5.75707
0.475758	0.15625	4.73543	3.84427
0.162069	0.583333	6.75607	0.758104
0.239286	-0.594118	4.77288	-0.0721483
0.3	0.341176	4.77388	-2.24418
0.3	0.338462	2.7394	0.96032
0.834615	0.206667	1.75823	-0.161514
1.62381	0.966667	-0.06555	0.830264
0.651515	0.71	-0.231038	0.398187
1.24167	1.32353	2.7373	-0.239787
1.25833	-0.75625	3.7363	5.71016
-0.0913043	0.89375	5.73916	0.749323
0.00434783	-0.526087	5.73916	0.840968
0.467568	1.33077	4.73724	0.947629
0.203571	1.595	2.73755	0.749202
0.0178571	1	1.73966	-1.53873
0.210714	-0.729412	2.73755	2.99729
0.146429	0.727778	2.73755	-1.1488
0.253571	1.12381	1.73855	2.95652
0.345946	0.0538462	3.82529	-1.26478
0.391892	-0.0153846	4.73654	2.90653
1.79231	-0.00555556	-0.239898	2.72938
1.94615	-1.99545	0.759103	6.37634
-0.276923	-0.235294	-1.076	3.03477
-0.418182	-0.593333	-3.07207	1.7614
-0.445455	-1.12222	-3.15924	0.91265
-0.418182	-0.775	-2.07319	3.83337
-0.572727	0.32	-3.15924	1.84738
-0.572727	0.8	-2.16036	0.737281
0.1625	1.03333	-1.19942	-0.602802
-0.454054	-0.491667	7.75701	2.01152
-1.29535	1.80952	15.7419	-0.266012
-1.13947	-0.158824	5.76642	-1.24419
0.525	-0.133333	2.73755	1.84627
0.0230769	-1.21154	8.75704	-1.76918
-1.03333	-0.77	2.85297	1.8277
-0.565	-0.816667	7.0225	3.74719
0.730435	0.0923077	2.79387	1.0447
1.82308	-1.60769	0.759103	-1.23516
1.17692	-0.6	-0.239777	2.91954
1.09231	-0.04375	-0.239777	0.932452
0.073913	1.46667	0.759346	1.45367
0.0434783	0.411765	0.759346	-1.1516
0.495238	0.0571429	2.7571	0.749192
0.22381	-0.4	2.75792	1.95652
0.247619	-0.826667	2.75792	1.88414
-0.710811	0.257143	4.95929	3.77404
-0.644681	0.292308	4.86359	-0.0533701
-1.14468	-0.245	7.68077	1.83649
-0.991489	-1.34091	5.6819	4.83515
-0.846809	0.628571	4.9499	2.79486
-0.719149	0.57931	8.68175	0.7322
0.141667	-0.22	7.74616	0.387398
1.22727	-0.0615385	1.45914	-1.59899
0.177778	-0.978947	5.70064	1.84427
0.522222	0.39	3.70066	0.961319
0.727273	1.95556	-0.239898	-0.539854
-0.0714286	0.682609	5.73724	5.44721
-0.0225806	-0.895	0.703802	3.83635
-0.0947368	0.672222	9.40064	0.933441
-0.681081	0.633333	5.55183	-1.1526
-0.775676	0.523529	9.756	0.899537
-0.678378	0.5375	4.76375	0.440456
0.7	0.161538	1.7581	1.45913
0.817391	0.447059	0.759224	2.0427
0.695652	1.08571	0.759224	-0.075451
-0.873529	0.156522	1.78779	2.65771
-1.05676	-0.43125	3.84649	2.95652
-0.77381	0.0636364	-4.06768	3.94462
-0.583333	-1.23889	1.92701	2.75723
-0.289744	-0.964286	-0.152346	2.75991
0.5	-0.494118	1.57754	0.958641
0.896	-0.377778	0.935262	3.83337
1.27143	-0.893333	-0.06555	1.5463
-0.204167	-1.41667	9.75501	2.95751
-0.383784	0.692857	7.75433	1.7581
-0.462162	-0.964706	6.75615	1.93554
-0.562162	0.392308	6.75714	1.94873
-0.85102	-1.01053	8.72135	4.75721
-0.404	-1.47059	5.92845	0.400622
0.1	-0.888	4.01961	6.74517
-0.0576923	0.996	2.0587	2.36649
0.780952	-1.56154	2.01963	4.84525
-0.513043	-1.1875	5.84227	2.95663
0.375	-0.232	1.36932	2.5463
1.12778	-0.554167	-1.23004	0.626395
0.488889	0.38125	3.70066	0.39801
-0.944444	0.408696	4.78285	1.80134
0.3	0.145	2.76428	-1.19104
0.187097	0.1625	2.76428	-2.15857
1.73077	-1.19412	0.760092	2.85005
1.96923	0.114286	-0.239898	3.83536
1.57143	-0.836842	0.459147	4.79087
1.54286	0.535	0.459147	2.74819
1.95	-0.125	0.759103	3.53639
1.195	-1.1963	2.7373	2.93466
0.322581	-2.03529	2.73936	6.39416
1.03913	0.496	1.82548	-0.247988
-1.13023	-1.5	4.96938	0.539221
-0.486047	0.365	9.92557	0.776184
-0.139474	-0.8	7.01643	1.84016
-0.252632	-0.742105	6.93025	2.48814
-0.15	-1.70588	6.01842	3.84509
-0.310526	0.461538	4.84408	0.938829
-0.188372	-0.284615	2.35284	0.96033
-0.421622	2.40833	4.88884	-0.539854
1.31111	-0.525926	2.70067	0.742511
-0.490476	-0.423077	3.45812	1.7609
0.866667	-0.421053	3.7363	3.83536
0.945833	-0.04	3.7363	1.95752
1.80769	-0.857143	0.760092	2.75808
2.02308	1.11111	0.759103	-0.266012
1.89231	-0.546667	0.759103	2.75908
1.65	-0.471429	0.459147	2.53541
1.47692	-1.2	1.7581	3.45911
1.73077	-1.2	0.759103	1.39899
1.32308	-0.303571	0.759103	0.753925
2.00769	-0.177273	0.759103	2.79584
1.04286	0.233333	2.7571	0.958519
1.075	0.475	3.7363	4.75708
-0.818421	0.2	7.75998	1.48436
0.113793	-1.18571	3.74744	5.84226
1.16667	-0.05	2.7373	3.04468
1.30417	-0.163158	2.7373	2.93442
0.315625	0.0375	3.73655	-0.237098
0.314286	0.3875	2.73755	2.75809
-1.18571	0.166667	0.795865	-0.238087
-0.355556	-0.758333	6.73355	2.74918
-0.2	-0.673077	3.75443	2.13578
0.809524	-1.78	-0.239655	4.93341
-0.735294	0.0133333	14.7481	1.79585
1.66923	-0.133333	0.759103	-0.264901
1.80769	-1.22667	-0.239898	3.03857
1.33846	-0.858333	-0.152724	1.45814
-0.554545	-1.1	3.75808	3.75709
-0.681818	0.176471	3.75808	2.82547
-0.32	-1.47857	3.75709	-0.514396
-0.0833333	-1.39231	3.75808	-3.94325
0.00714286	-1.7	3.75907	3.75907
0.569697	0.044	1.794	2.53441
-1.53	0.675	5.71745	-0.171789
-1.03778	-1.36667	4.66085	2.76019
-0.1	0.403448	3.81764	1.3853
-0.69	-0.00714286	1.10805	-1.53873
-0.702222	-1.83077	1.774	3.75709
-0.27234	0.01	3.68291	2.74521
-0.659459	-0.395238	3.86704	-0.599582
0.284848	-0.00714286	2.75904	1.7581
0.108	-0.853846	1.76004	2.75611
0.317647	0.963636	1.88129	1.75921
0.19697	-0.52	2.76073	3.84327
0.847619	-0.431579	1.7581	4.10579
1.20526	0.42	0.846277	1.45926
0.0357143	-0.976471	0.802168	0.452047
-0.190625	0.928571	1.76004	0.847266
1.5	0.0705882	-1.1516	4.75807
0.852632	1.15833	1.02063	-0.260699
1.86316	1.18462	0.759103	0.947629
1.47895	-0.46	1.7581	2.03562
-0.210638	-0.716667	5.78389	2.99981
-0.79	-0.778571	5.85521	1.3962
-0.397917	-1.44375	7.67861	2.7571
-1.22162	-0.268421	6.4196	2.39718
-0.975676	0.95	5.42059	1.74919
-0.216667	-0.513636	1.75708	3.9603
0.825	0.271429	-2.15869	-0.600693
-0.477778	-2.125	1.87705	4.84635
0.85625	-0.86	1.7581	5.04368
1.12222	-0.24375	-2.24587	1.93344
-0.214286	-0.331579	6.69774	2.01962
-1.15122	1.38462	7.69787	1.44825
-1.01667	0.0176471	4.75604	-1.17872
-1.00303	1.04118	4.75633	0.758094
-0.917647	0.246154	1.76472	1.7571
-1.34857	-0.295833	3.76125	2.55009
0.389286	1.07778	-0.298492	1.79569
0.45	-0.692308	1.7005	1.39719
0.506667	-0.128571	1.7005	1.84708
-0.126667	-1.68667	-1.29538	3.03378
0.172414	1.45556	-0.296504	0.376397
0.341379	-0.653846	-0.297503	4.84327
-0.02	0.661538	-1.29369	0.749202
-0.189189	-1.02222	-1.29404	3.7627
0.746667	0.01875	-0.298502	3.75511
0.443333	0.933333	1.7005	1.8454
0.19	0.830769	1.69951	0.387297
0.52	0.35	1.39955	1.79288
0.413333	1.12105	1.7005	0.750191
0.554839	1.355	1.69951	1.95652
-0.196667	-1.33077	-2.29108	2.79766
0.08	0.426667	-0.296504	0.452169
0.037931	-0.035	0.701498	1.7609
0.641379	1.96154	0.401533	1.7581
0.13	0.423529	-1.29538	1.83538
0.690323	-1.19286	-0.596636	3.39089
-0.0433333	0.707143	-1.29638	0.761903
0.56	-0.230769	1.7005	2.78495
-0.016129	-0.648387	0.792797	-2.22732
0.651724	-0.875	1.7005	1.8454
-0.187097	-1.01429	2.69751	2.75908
-0.05	-2.07333	1.69851	2.96357
0.53871	-1.84583	1.69851	8.95757
0.443333	1.01667	0.703812	-0.537053
0.213793	-0.907143	-0.297503	2.53441
-0.148387	0.930769	-2.2082	1.74819
0.535484	-0.422222	-0.211196	3.39816
0.142424	-0.4	-2.29837	-0.150503
0.284848	0.0842105	-2.29737	2.80824
1.04667	0.557143	-1.29749	-2.55572
0.793333	-0.573333	-1.29737	3.75016
0.722581	1.05833	-0.599324	-0.238097
0.303125	0.108333	-1.29387	2.76089
0.445161	-0.505263	0.698511	3.84439
0.66	0.0928571	1.7005	1.92354
0.55	-0.363636	-0.299369	4.83448
0.536667	-0.173333	-0.299369	3.76088
0.037931	-1.24667	-1.29837	3.38709
0.555556	-0.618182	1.7005	5.84226
-0.573077	-0.305556	2.70379	-0.170593
0.0322581	0.7875	-0.295199	-0.0654282
0.0241379	1.21852	-2.29108	1.37739
0.317857	0.816667	-2.29476	2.75908
0.0366667	1.4875	-2.29108	-1.03866
0.182759	-1.80769	-1.2932	4.83634
0.583333	0.505556	-1.29507	2.80665
0.583333	-0.8	-0.299369	1.73929
0.248276	0.746667	-0.297503	1.84527
-0.0310345	0.392857	0.702487	-1.24588
0.816667	0.146154	-0.298492	2.81636
0.667742	0.638462	1.69851	2.72937
0.432258	0.153846	2.69851	3.75709
0.00869565	-1.24783	2.84609	7.84138
1	0.471429	1.75909	3.84724
0.831818	-0.32	3.75611	2.39829
0.0222222	1.49231	2.39855	1.38828
0.493548	-0.192857	0.698511	5.75609
-0.414706	-0.258333	3.79028	-0.537053
-0.0787879	0.821429	-2.29375	-0.239777
0.241379	-0.78125	-0.296504	4.83535
-0.594444	0.4	7.78787	-1.54963
-0.0658537	0.0178571	3.65805	3.03672
0.911364	-0.3625	0.828276	5.9456
-0.36	-0.607407	0.860372	6.74798
-0.358824	-0.16	3.47818	0.752991
-0.588636	-0.388889	5.49497	5.7551
0.0636364	-0.236842	6.79166	5.74618
0.202273	-1.78889	5.58316	4.84426
0.563889	0.0692308	-2.57722	-0.149924
1.29429	-1.72857	-2.25677	2.83846
0.292593	-1.85385	-0.0845395	4.78296
0.288889	-0.24375	5.70064	4.74619
-1.21176	-0.445833	2.84625	4.84409
0.266667	-0.366667	2.84539	3.73098
-0.108333	-2.06667	3.75623	5.7452
-0.104167	-0.611765	2.76428	3.83634
0.736842	-0.464706	2.75723	3.7599
-0.536667	-0.9375	10.7539	5.83236
1.34444	1.2	4.79187	1.72209
0.586667	0.1	2.7571	0.461247
-0.635556	-0.70625	11.6993	3.95551
1.13077	-0.338462	0.760092	-4.59691
0.671429	-1.075	2.7571	7.7531
1.01429	0.355556	0.759224	3.04567
-1.21765	-0.452941	3.43634	0.401109
0.0891892	0.171429	4.8226	0.752002
0.292857	1.66923	3.73754	0.750191
1.69231	-0.463158	-0.239898	3.73927
1.56	0.331818	0.846277	1.48436
1.3	-0.0882353	-0.238087	1.76141
0.515789	0.710345	0.759346	4.74801
1.85385	-1.075	0.759103	-0.449879
0.747826	-0.907143	5.75609	1.0376
-0.759375	-0.165385	6.7906	6.74519
1.25789	0.0666667	-0.0637385	1.76141
0.0155556	0.583333	4.73823	-3.48779
0.0304348	-0.746154	4.74028	1.39999
0.0607143	-1.60714	1.73855	5.75707
0.439286	-1.05	2.73924	6.84704
-0.463043	-0.928	5.69579	4.83928
-0.447826	-0.873684	4.69959	2.83648
-0.55	1.15217	5.69748	1.38629
-1.29259	-0.473333	3.58854	-1.54414
-0.641304	-1.2	6.69759	1.92465
-0.302941	1	6.76003	0.750191
-0.07	0.74	5.71945	1.78496
-1.57222	0.73125	7.93519	3.72405
-0.275	-0.059375	5.74321	-0.950674
0.361538	-0.76	2.73928	-0.0632463
1.11	0.827778	0.738302	1.83538
0.192308	-0.04	7.7531	1.95653
-0.0928571	-1.93077	2.87336	4.74829
-0.214286	-0.176923	1.75909	1.93443
0.142105	-0.126667	1.90467	0.847266
-0.8	0.116667	0.761903	1.84328
-0.32	-1.20667	3.37537	3.48434
0.05625	0.646154	0.831755	0.449236
0.625	0.194118	0.760092	1.75809
0.234783	-0.313333	2.74632	-0.239898
1.01429	-0.775	0.739422	1.45815
0.302778	0.704762	3.87315	0.476272
-0.0804878	-0.865217	3.73889	4.09967
-0.4725	-0.493333	6.69875	1.81914
0.0309524	-1.01905	3.78963	2.84438
-0.289362	1.41538	5.69975	-0.204004
-1.37333	-0.489474	2.46007	1.84627
-0.26	-0.0263158	-1.23528	1.92254
-0.795745	0.0705882	6.94597	-0.452679
1.46316	-0.00833333	0.847266	-0.152724
0	0.305556	2.8444	-1.36438
0.763636	-0.1	-1.59999	0.950411
1.01667	-0.603704	3.7363	4.45031
1.4	-1.02143	1.75909	1.84738
0.882353	-0.08125	1.45814	0.845278
0.376923	1.71667	1.93344	0.759103
0.252941	0.0733333	4.84228	1.38629
-0.43913	0.676923	6.76397	1.92354
0.281395	-0.415385	2.85462	0.847266
0.23	-1.06667	3.82173	0.961319
-1.28919	0.03125	1.77252	-1.03586
-0.29	-0.446667	7.69775	10.8303
0.545238	0.62	-1.20879	2.73197
-0.608333	0.91	7.78167	2.39817
0.286207	-0.470833	2.75892	1.7549
0.808333	0.155	0.827287	4.75707
1.91538	0.284615	0.759103	-0.599003
0.482353	-2.40625	-0.238097	5.04269
0.54	-0.2375	1.84552	1.7609
0.376	-1.40667	0.848332	-0.608782
1.07273	-0.905263	-0.239898	4.38726
-1.83793	1.41667	4.37036	-0.249799
-1.48621	1.3381	2.37137	0.458148
1.175	-0.00526316	3.7363	1.95851
1.24167	-1.12222	2.7373	1.83735
1.1625	1.17222	3.7363	1.39719
0.342857	-0.166667	2.73755	2.39718
0.147826	1.64167	4.74016	-0.621605
0.260606	-0.406667	2.73742	0.399131
1.2625	0.441667	3.73729	2.74732
1.19048	-0.78125	1.7383	0.659831
0.0133333	-0.3125	3.74005	2.53541
0.272727	-1.3	4.73543	5.82964
0.19697	-0.231818	3.73655	2.7613
0.233333	0.128571	2.73755	-1.59888
0.8125	1.57059	3.7353	0.751301
0.854167	-0.769231	3.7363	1.95933
1.50769	1.40455	1.7581	0.749202
1.1625	0.16	3.7363	3.84625
1.19167	2.005	2.7373	-2.24587
1.06667	0.583333	3.7363	0.760092
1.425	0.185	2.7373	-1.03854
1.25	0.670588	3.73729	-0.597512
0.128571	-1.76087	2.73948	5.95927
1.55385	-0.463158	0.759103	0.840165
0.983333	-0.327273	3.73729	3.75808
1.72308	-1.975	0.759103	0.765494
1.51176	-0.444444	1.7581	0.960452
1.475	-0.793333	-0.152724	2.7592
1.415	-0.548276	0.846277	2.12331
-0.28	0.58	5.72898	-1.24419
0.630435	-0.92	1.8454	-0.948564
1.275	1.77	0.759103	-0.234827
1.55294	0.825	0.759103	1.45913
0.193333	-1.66923	4.72899	4.84624
-0.442222	1.43846	3.69507	0.794997
-0.7	0.421053	1.75909	-1.26029
-1.31538	-0.673684	1.7599	0.966557
-1.19444	-1.53333	-0.149775	4.82643
0.210811	0.2	2.86235	2.82447
-0.639286	-1.62727	2.8445	1.7443
-0.636364	-0.330769	2.74811	3.74917
-0.354167	-0.75	2.74909	4.84524
-0.945	-0.578947	0.7521	6.75804
-0.75102	-0.455556	2.75008	3.7561
-1.00698	-0.414286	4.74907	4.79582
-2.3619	-0.0615385	0.893366	0.760213
1.10769	-0.06	1.7581	4.53539
1.25217	0.205263	3.73828	1.84016
1.21667	-0.755556	3.73729	4.94659
0.15	-0.811111	2.73755	5.75609
0.342857	-0.893333	2.73755	3.38727
0.310811	1.65263	3.73812	0.759103
0.440541	-0.657143	4.73724	1.5473
0.375	0.325	2.73755	1.76008
-0.704	0.641667	0.109296	1.75348
-1.13333	-0.235	4.84337	1.7658
-0.712	-0.52	7.92843	2.75808
0.76	1.125	2.7571	-0.259579
1.05714	-0.883333	2.7571	1.84527
-0.7	-0.3	6.84621	-0.362705
-0.761702	0.858333	0.398879	0.948618
-0.544681	-0.127778	2.94693	2.74719
-0.627273	-0.34	5.84324	0.398187
-0.858974	-1.88	3.90354	4.04367
-0.911905	-1.132	4.85706	6.45892
0.0775	0.316667	3.9099	2.75907
-0.348	-1.1913	6.84324	8.49433
1.31905	-0.525	1.7383	4.82445
0.995238	1.46429	1.43835	0.714176
0.561905	0.15625	-0.114896	1.93871
0.690909	-1.36429	0.796809	4.75707
-0.670968	-1.21875	11.754	3.75907
1.7	-0.878571	0.759103	5.75905
1.25263	-0.305882	2.7571	2.88215
-0.511364	-0.752632	-0.13629	4.75708
0.468182	0.075	1.75709	3.73927
-1.1	-0.505556	2.75608	4.74816
-0.206667	-0.734615	5.00772	5.53917
0.0533333	-1.81538	2.62357	-0.145312
1.07857	-0.225	1.7383	2.75809
1.43571	-1.1	2.73829	-1.24308
-0.408824	-1.2	1.87386	2.84905
0.365	-1.83	1.7482	7.75688
-0.709091	-0.9125	4.72201	5.75522
-0.833333	0.157143	6.70259	1.45815
-0.21	-0.426316	1.71367	4.39518
-1.274	0.594118	3.6831	3.75808
-0.289189	0.541667	3.78579	0.827464
-0.510526	0.0571429	-0.270479	2.79386
-0.926316	-1.73333	1.84428	1.76201
-0.4375	-0.00357143	5.84623	-2.52601
0.0181818	-1.225	-0.0271531	4.03757
-1.685	-1.13333	3.73207	7.74715
0.0392857	-0.365	3.75891	2.04271
-0.102941	0.0666667	3.73019	-0.152602
-0.585294	0.0214286	-0.0730136	1.76189
-0.884211	-0.707692	6.67104	4.74008
-0.214286	-1.46875	2.75892	6.74617
0.65	-0.781481	2.7571	2.04022
0.3	0.945833	2.7571	2.95932
0.247059	-0.01875	2.75892	1.3843
0.3	0.39375	1.75992	2.0458
0.270588	0.746667	1.75992	3.75709
0.871429	-0.684615	0.759224	1.47545
0.857143	-0.705556	-0.239655	1.76103
-0.107692	0.584615	7.75407	1.39818
1.09	0.390909	1.7609	0.488456
1.104	-0.127778	0.935262	3.397
0.896	-0.170588	1.93426	2.38199
-0.188889	0.252632	2.73928	2.75809
-0.744444	0.0157895	1.7404	0.449246
-0.509375	0.223077	5.71944	1.3952
0.355556	-0.552381	4.70065	5.13084
1.35	0.242857	2.70067	1.95851
1.17778	-0.823077	3.70066	-0.244397
0.204762	-0.957143	-2.96959	1.74919
0.252174	-1.32143	-1.25789	-0.148813
-1	1.848	2.86118	0.449246
-0.602	-0.0684211	2.85678	0.399998
0.9	0.514286	1.75909	-0.149924
-1.3	0.213043	3.76352	4.45713
0.408	-0.340909	3.72998	-0.434322
0.221739	0.885714	4.74016	0.846277
1.20952	-1.06667	1.7383	3.3942
0.6	0.380769	-0.981189	2.94562
0.308108	-0.953846	3.82529	1.7602
0.475676	0.68125	2.82629	-0.249799
-0.56875	0.906667	2.01963	1.75809
0.3	-0.8	1.82753	4.45713
-2.29286	-0.0769231	4.75805	-1.24885
1.1625	1	2.7373	1.38629
1.28333	-0.176471	3.73729	2.38909
1.8	0.0142857	-0.239898	-0.172293
1.59231	-0.921429	0.759103	4.73728
0.628571	-0.0944444	0.759224	1.45815
-0.47	-0.228571	0.848078	1.82856
0.411111	-0.369231	2.75792	1.7581
0.833333	1.16	1.75823	1.7581
1.3	0.447368	1.7581	-0.447135
1.60769	-0.430769	-0.239898	0.548421
-0.06875	-0.6	3.43833	0.397198
-0.00625	1.07778	2.52452	1.92354
0.103125	-0.0818182	8.75704	2.7592
-0.473171	-2.14	6.41847	1.75921
-0.413793	0.5	2.74008	-0.248689
-1.60811	-1.46429	3.82144	1.79136
-1.10556	0.183333	0.45827	1.5275
-0.846154	-0.64	-0.538042	6.76003
-0.542857	-0.661538	-2.20119	1.75909
0.045	-0.427778	-2.23697	4.74718
-0.816216	-0.91	2.76662	3.81827
-0.495	-1.15333	7.73527	2.9603
1.47059	-1.13846	2.7373	2.46193
-0.446	-0.257895	-0.142899	-1.4931
-0.39	0.416667	-1.29375	2.04468
0.213793	0.952941	-1.29737	-3.26096
0.656667	1.78462	1.7005	-0.2597
0.275	1.04091	1.74036	-0.248567
0.25	-0.591304	1.75992	0.947731
-0.816667	-0.653333	13.7511	1.7609
-1.07222	-0.145	7.75911	0.787074
-0.773529	-0.965	8.75601	0.95753
-0.863636	0.861538	3.84525	-0.0523711
0.109091	0.147826	-1.17141	0.752991
-0.32	1.14118	8.82244	-0.160814
0.703226	-1.66667	1.69951	3.04467
0.716129	-0.626923	0.700509	2.82657
0.443333	-0.1	0.70162	2.95751
0.1625	1.32353	4.70087	-0.249799
-0.49	-0.713333	2.85484	-2.05454
-0.0777778	0.35625	4.84327	-0.0403604
0.766667	-1.61538	0.71041	2.93343
0.808333	-1.15833	-0.169902	2.45913
1.48333	-0.275	1.82646	4.75015
0.412121	-0.596	2.8246	3.73927
0.40303	-0.211765	1.73842	2.75908
0.454545	0.22	0.739544	1.44924
0.24	-1.31579	2.75809	0.937352
-0.969231	-0.303704	4.37537	4.93341
0.115152	-0.205556	1.52745	1.95653
0.387879	-0.0363636	1.43859	0.759093
0.467391	-1.26	4.82564	1.04998
0.364706	0.307143	2.86124	1.5364
0.0162162	0.985714	4.73893	0.794866
0.248276	-0.79	2.73742	4.9146
0.18	-0.490909	0.748324	3.95849
0.725	0.9	-0.231038	0.741224
0.742857	-0.611765	1.74011	2.83858
1.41905	0.928571	2.7373	-0.0505597
1.68571	1.28235	0.739301	-0.223927
1.22381	-1.57059	1.7383	4.94561
-0.4625	0.592857	0.713299	0.749202
-0.317241	-0.661905	1.74036	2.0216
-0.90625	0.142105	5.75608	0.758104
-0.725	1.2	3.75429	0.94663
-0.1	0.475	2.77419	-2.24587
0.163636	-0.978571	2.73924	-0.0842412
-1.21667	0.90625	11.8462	0.785964
0.978571	0.24375	1.7581	2.78594
1.575	0.33	0.760092	-0.546954
0.362963	-0.666667	2.84428	1.76008
0.425926	0.164706	2.7571	1.76008
0.805882	0.0407407	1.7581	2.39718
1.02353	0.74	1.7581	2.75907
1.42353	0.833333	1.7581	0.0150011
-0.67	-0.33125	4.77306	2.04468
-0.226316	0.56875	2.43734	0.821153
-0.24	-0.614286	1.43834	2.95961
-0.24	-0.276471	2.43834	2.38728
0.48125	-0.917647	-0.296188	2.88104
-0.1	0.35	2.69949	0.835367
0.366667	-1.19286	1.84627	-2.94686
0.0666667	0.966667	2.84428	-1.24757
0.0878788	0.226667	3.73824	1.45815
-0.3125	-1.59	0.827464	5.01972
-0.2125	-0.0913043	0.745692	3.83634
1.16667	0.241667	2.73829	0.947619
1.03077	0.233333	2.7571	-0.599003
-0.3	-0.545	2.76188	2.0328
0.0703704	1.36471	8.7125	-1.1516
0.168966	-0.171429	4.75704	0.934263
0.465517	0.81875	3.75623	-2.06331
0.689286	2.34667	3.75623	0.750191
0.596429	1.90769	3.75623	0.958519
0.484211	-0.3	-0.239898	1.62158
-0.095	1.03529	-3.16093	-3.24475
-0.790476	-1.2	-0.155609	0.633421
-0.377778	-0.759091	1.7624	1.96043
0.35814	0.581818	2.84985	0.550111
1.59231	-0.115385	1.75909	1.7503
-0.360526	-0.410526	1.67782	-0.977143
-0.565909	1.00769	0.706222	-1.24588
-0.0333333	-0.205263	1.80402	-0.813807
0.882143	-0.147059	0.700509	2.79187
-0.06	-0.937037	2.69751	5.74716
0.755172	0.0130435	0.737271	-0.0637485
-0.0689655	0.0333333	-0.297689	-0.163502
0.607143	1.55333	-0.29837	0.847266
0.45122	-0.914286	2.3724	0.844269
0.248148	-0.557143	3.75709	0.0437051
0.811111	-1.15238	1.7581	4.93142
0.922727	-0.971429	2.7571	1.01962
0.172727	0.869231	1.76004	0.748203
0.08	-0.192857	2.75892	0.846267
0.044	0.035	2.75892	-0.016388
1.65	0.444444	-1.23878	0.846277
1.12667	-0.485714	-0.239898	0.846267
1.176	-0.226667	0.0234356	-0.238097
1.12778	1.64444	0.759224	0.845278
0.2625	0.658333	3.82525	0.760092
1.26875	0.0777778	0.846277	-0.240776
-0.297619	-1.72308	9.92656	1.04383
0.303226	0.147368	4.7582	-0.551753
1.95625	-0.514286	-0.152724	-0.239777
1.075	1.15263	3.7363	-0.269368
1.04615	1.14	1.75809	0.908327
1.41765	0.884615	2.7373	0.820164
-0.45102	0.366667	4.76879	-1.52541
0.514286	0.536842	-0.238087	1.99549
-0.356098	-0.00769231	7.758	-0.0396697
-2.17317	0.2125	-2.27876	3.77503
0.516	0.282353	3.10778	1.84738
-0.313636	-1.77143	1.93257	2.76019
-0.257778	0.985714	9.67485	0.391086
-0.395556	-0.0192308	8.67498	5.73526
-2.42581	-0.0238095	2.99143	3.75807
1.1	0.153333	2.7373	-1.07433
-0.313889	-0.992308	1.78562	-1.06543
0.44	0.658333	0.755262	-0.0513721
1.27273	0.6125	0.397198	1.76008
1.46154	0.488889	0.759103	1.44724
0.870833	0.10625	3.7363	-1.45866
1.07917	0.56875	3.7363	3.84524
0.933333	0.0352941	2.7373	1.72518
0.270588	0.71	2.74022	1.84726
-0.848387	0.333333	4.46267	-1.04066
-0.275862	-0.075	2.45664	1.44825
0.209091	-0.025	1.4986	-0.362705
0.584	-1.03889	1.4986	0.487294
0.8875	-0.121429	3.7363	1.13287
-0.00714286	-0.566667	2.73854	4.00772
0.4	2.01875	2.73924	0.733978
0.936842	1.29412	2.7373	-0.0612731
0.675	-0.666667	0.676384	-0.0501496
-0.228571	-0.273913	-0.124042	-5.2664
-0.126316	-0.758824	1.87865	1.75892
0.0631579	-0.538889	2.75198	3.76006
1.13846	-0.485714	0.759103	-2.17211
0.591304	-0.685714	1.28215	0.763014
-0.128	-0.726667	7.02057	2.83335
0.440909	-0.366667	2.19595	2.82546
0.452381	-1.21429	-0.885789	6.73293
1.85385	0.152174	0.759103	6.75705
-0.553125	-1.23333	2.02098	0.750312
0.242	-0.0769231	4.96497	1.75908
-0.0394737	-0.9125	4.69763	3.75709
0.26	-0.515	3.75623	-0.0961302
0.559091	-0.908333	0.719499	1.76008
1.42353	-0.442857	2.7373	4.75905
0.22	-0.508333	3.76414	-1.23809
1.81875	0.008	-0.239898	1.96131
0.591667	-2.375	1.84528	5.93241
0.188	-0.184211	5.71463	1.93982
-1.17143	-0.764286	-0.718039	4.82446
-1.288	0.072	4.88382	4.73727
0.108333	0.0583333	0.758104	0.460136
0.0526316	0.165217	3.73728	0.460949
0.115789	-0.977778	3.73728	-0.148122
0.326316	1.04286	3.73628	2.75907
-0.482759	-0.476471	5.82638	1.54542
-1.85385	-1.95833	-3.23572	2.84626
-0.034	-0.794444	-1.50432	3.79567
-0.170588	-0.284211	5.84606	1.40098
0.671429	-0.255263	0.760914	4.53761
1.42308	-0.53913	0.759103	4.93141
0.938462	0.0692308	0.759103	2.83438
1.20769	2.28333	0.759103	-2.23766
0.823077	0.15	0.759103	-0.240897
1.64615	0.971429	0.760092	-0.249799
2.16923	1.35714	-0.266012	-0.0612731
-0.693023	0.805263	4.96109	1.57055
-0.608333	0.275	5.84589	2.39419
0.147368	-1.29545	1.75809	4.02351
-0.690909	-0.4	3.77132	2.79766
1.32353	-0.7625	0.759103	4.45514
1.54706	-1	0.759103	0.761903
-0.660976	-0.05	2.78685	0.396189
0.373684	0.146667	1.02062	2.7561
-1.32222	-0.488889	3.84707	4.76086
-0.573077	-1.104	4.10958	3.5273
-0.385714	-0.692857	4.75691	2.75908
0.0875	-2.1	3.34568	6.47341
0.475	-0.325	4.74331	-2.23403
1.11818	-0.427273	0.760092	5.73294
-0.683333	-1.05833	4.58445	3.82223
0.240909	-0.591667	3.49827	0.0475045
-0.109302	-1.32857	5.58346	-1.146
-0.454839	0.36	2.79657	-4.24112
-0.0269231	-0.486667	6.73527	2.94843
1.38261	0.04375	2.7373	3.83437
0.457692	-2.84737	2.87213	7.92459
0.919231	-0.7	2.74918	1.76288
0.325	0.521053	0.827464	-0.238087
1.63529	0.0769231	0.759103	2.0338
1.61538	1.77368	0.759103	0.872149
1.59231	0.62	0.759103	4.03181
1.22083	-0.695	2.82645	4.74049
0.970833	-0.37619	3.7363	3.76087
0.681818	0.147368	1.73855	2.75908
0.107407	0.515	3.54431	0.750312
0.337037	0.370588	3.84427	2.82547
0.55	0.355556	1.84709	1.38729
0.694444	0.174194	1.7581	-0.036367
0.0130435	0.3	2.84609	0.759214
0.152	0.6	2.7571	1.7482
0.183333	-0.5875	3.75709	1.45826
0.264	-1.72143	2.75723	2.47358
0.404	-1.04375	2.7571	-1.24408
-0.128	-0.0571429	4.75511	-0.597191
1.0625	-0.643478	2.75809	0.451058
0.781818	0.1375	2.7571	1.45914
1.16667	-0.303704	2.75809	0.760092
0.858333	0.15	2.75809	0.742101
0.0324324	0.26	4.91146	3.88103
0.223333	0.66875	4.93769	-0.599992
0.02	0.905882	4.82446	-1.23698
0.262069	2.23571	5.75423	-0.239898
0.222222	-0.0357143	3.75623	2.84626
0.232	0.466667	3.75623	1.74832
0.691304	0.978947	2.75723	-1.20189
0.691667	-0.308333	3.75611	0.752002
0.327586	-1.275	4.75791	2.94761
0.648148	0.431579	3.76414	-0.621494
0.262162	-0.45	2.39431	4.95732
0.144444	-0.4	5.4785	2.95664
-1.52273	0.5625	6.82244	0.738302
-0.9875	-0.991667	3.79535	1.75199
0.767742	-1.0125	-0.29837	1.76189
-0.04	-0.032	2.7028	2.75083
-1.76279	-0.425	-6.36931	3.04481
0.946154	0.0166667	0.758104	0.742101
0.517241	0.316667	-0.288049	-0.0386707
-1.13478	0.478571	-2.1471	-0.239898
0.161538	-0.0384615	3.75611	1.83637
1.26	1.28333	1.3764	-0.075451
1.42	-0.477778	1.3764	-0.538042
-1.30769	-2.08261	2.76089	7.13094
-1.86364	-0.654167	-1.23335	4.76087
0.528571	2.05833	2.7571	-0.0414711
1.43333	-0.635294	0.846277	4.74817
-0.73617	-0.676923	6.76669	3.38727
1.00909	-0.826667	4.50195	4.49932
1.37143	0.180952	2.73099	1.0376
0.546154	-0.269231	1.75809	1.88203
0.691667	-1.18095	1.7482	4.39629
-0.2875	0.0625	2.76118	5.38626
-0.0714286	0.0142857	2.39619	1.46094
-0.278947	0.382353	3.75709	0.53741
0.836842	-1.46667	1.75909	6.79563
0.0764706	-0.741667	2.84609	0.839176
0.933333	-0.159091	2.7571	3.75722
0.331579	-0.25	4.7551	0.759103
0.385714	1.58125	1.7338	-0.249678
-0.992857	-0.563636	4.72811	5.94758
0.47619	-0.591667	-3.26624	2.46094
0.273171	0.764286	-0.297578	0.760092
0.407692	0.252632	4.72799	0.442146
-0.37907	-1.48889	2.7551	0.936251
0.671429	0.64375	0.760914	1.7581
-0.926923	-1.80588	3.76069	5.79482
0.495	-0.38	2.9692	1.45303
1.33913	-0.85	2.7373	3.82743
1.14783	-1.405	2.7373	1.76744
0.158065	0.36	1.73867	0.744201
1.17143	-1.17222	3.7363	5.75806
1.29444	-0.991667	1.7581	1.44312
-0.729412	-0.658333	14.7491	4.74916
-0.870213	-0.313333	5.94709	3.73927
-0.140909	0.3	3.75511	1.84807
0.323077	0.3	3.84625	1.83637
0.75625	-1.35652	0.863237	7.4571
0.702222	-0.316667	0.731323	1.7524
0.288889	0.3	2.84609	0.453036
-0.436364	-0.00625	5.84326	2.79468
-0.2725	-1.1125	-0.0342067	2.76188
0.876471	-0.154545	1.7581	4.73827
-0.470833	0.4	1.50764	0.7341
-0.465789	-0.861538	2.96031	-0.457978
-0.828947	-0.614286	7.90887	0.96033
0.117857	0.0666667	8.73131	-0.247578
-0.478788	-0.51875	7.82146	0.382296
1.76875	-0.35	1.7581	3.72305
1.83529	-0.952381	0.759103	-5.48279
1.67647	-0.785185	0.759103	5.81808
1.66923	-1.26667	0.759103	-0.236976
0.136364	-0.4875	3.73754	-0.0368592
0.355172	0.280952	2.73755	3.5354
0.32069	-1.645	3.73643	6.76085
0.690909	-1.8	3.43635	0.772741
-2.24857	-0.625	1.82998	1.83436
-0.580435	-0.32	1.63669	3.74917
0.230435	-0.0266667	2.84609	1.75298
0.861905	-0.858824	2.7571	7.0225
1.06429	-0.01	-0.239777	4.81203
0.65	-1.28889	0.759224	1.85286
0.388889	-0.64	3.84427	1.76288
-0.252	0.60625	1.76173	-0.552607
0.316	-0.323529	2.7571	2.73297
1.58421	-0.0785714	0.760092	3.82446
-0.5825	-0.466667	1.83318	-0.546954
-0.992308	0.923529	2.83229	-0.964076
-0.3275	-0.467742	2.85128	-2.60335
-0.1925	-0.441667	4.84718	6.74815
0.223529	-1.35556	5.87213	2.88862
-0.0882353	-0.584615	4.78594	3.75709
-0.203125	0.441667	4.87103	0.397188
-0.840426	-0.024	7.36987	4.75523
-0.994872	-1.1619	3.62718	3.72443
0.0883721	-0.821053	6.87997	3.84735
-0.995918	-0.264286	-0.131072	0.93444
-1.148	-0.288	3.84801	4.9344
-0.05	-1.275	3.7561	2.84806
0.0171429	0.525	3.95943	2.0437
-0.0526316	-0.6125	-0.221882	2.95732
-0.231707	-0.176923	1.63502	5.48134
-0.15	1.31538	-1.29806	0.958519
1.275	-0.426667	0.759103	2.79387
-0.022	-0.025	-5.14177	1.84528
0.511364	-0.557895	-2.20628	3.74719
1.53529	-0.628571	0.759103	0.46245
-1.6675	-0.166667	-0.526808	1.75909
-1.10526	-0.185714	4.83158	2.13088
0.85	0.894444	1.78867	-0.152724
0.5	2.43125	3.7561	-0.239898
-0.766667	-0.585	5.75718	0.454847
-0.275	-0.123077	3.73629	2.93244
-0.13	2.32	5.90902	-0.539854
0.7	-0.171429	-0.237965	1.7472
0.218182	1.7	1.82175	0.398187
-0.228571	0.328571	4.69867	0.0260228
0.148	-1.18571	4.84228	3.5453
-2.03871	-0.826667	0.543991	3.92781
1.88462	-0.04375	0.759103	2.04568
-0.273333	0.785714	11.7531	0.449246
0.707692	0.917391	3.75611	-2.24534
0.874194	1.02941	0.700509	-0.239777
-1.13243	-0.808333	9.43627	4.74718
0.768421	-0.226667	-0.249799	2.74819
1.03846	0.369231	1.75909	1.7482
-0.08	-0.56	1.76255	-0.594391
0.369048	-1.07059	0.431246	2.83718
-0.708	-0.296	2.90229	4.79715
0.523529	-0.266667	0.499346	3.04468
1.57857	0.488462	0.759103	0.0738949
-0.00625	0.02	1.84733	0.487294
-1.18	0.188235	-0.0434691	0.757105
1.52632	-0.931579	1.7581	2.83717
0.192	1.83182	3.75611	-0.214026
1.025	-0.0423077	3.73828	3.73923
1.372	0.142857	0.7322	1.95752
0.0242424	-1.51875	1.52576	1.93455
1.18333	-0.3	2.73829	1.95851
0.128261	0.7	4.74016	2.39619
-0.35814	-0.109091	2.76908	1.83748
-0.488372	-0.821429	2.76641	1.75921
-0.0294118	-0.792857	7.75421	-0.159825
-0.514706	-0.716667	9.76111	-1.14745
0.28	0.694444	0.702907	-0.987156
-0.535	-1.48462	6.75607	2.76287
-0.0744186	-0.085	0.864256	2.75908
0.4125	-0.45	0.115847	-0.601682
0.00571429	0.075	4.84619	-1.53655
0.864286	-0.37	1.76008	1.83999
0.378571	-0.511111	2.79486	0.760203
-1.4	-0.647619	5.76004	4.75819
-1.15556	0.772222	3.76006	2.87213
0.521429	-0.523529	1.79487	3.74998
0.191304	-0.226316	3.90891	3.95861
-0.446512	-1.35714	6.99508	3.84625
-0.12	-1.84375	0.737681	-1.97322
-0.473684	0.5	5.872	0.761893
0.317241	0.947368	-0.296504	0.450235
0.162069	-0.625	-0.296504	-2.23247
0.50625	0.613333	-0.295199	-0.170715
0.177419	-1.30833	-1.29408	1.86603
0.123333	-0.386667	0.704801	1.45914
0.934615	0.184211	3.04071	-1.04776
0.517391	-0.578947	0.11061	3.76088
0.65	-0.55	0.883861	3.02143
-0.331579	-0.122222	4.78987	1.7602
0.304651	-0.533333	3.76097	3.74917
0.55625	1.78462	2.84428	0.958519
-0.877778	-0.286667	4.76017	1.45023
-0.315385	-0.256522	1.45914	1.95652
-0.483333	-0.13125	5.83546	0.761903
-0.6	-0.85	7.00571	1.76008
-0.258621	-0.225	3.6975	1.45814
-0.223333	0.895652	1.78878	-0.246999
-0.23	0.452	2.70061	-0.257899
-0.311111	-0.113043	3.7353	4.44523
0.551852	-1.2381	3.82529	7.74912
0.271429	0.546667	3.90434	-0.239898
0.052	1.41875	0.818385	-0.266012
-2.08077	-1.55833	8.92941	1.96933
0.025	0.661538	2.83338	0.795865
-0.276923	-0.533333	5.96421	2.84725
0.211111	0.288235	4.83337	2.84428
-0.226667	-0.623077	4.74817	-1.19851
0.146154	1.26875	1.83437	1.84528
0.361111	-0.847368	3.58451	4.92151
-0.263636	-1.19167	6.80525	-1.53099
-0.325	-1.49444	3.74719	4.03656
-1.17778	-0.378571	2.02062	0.803902
0.0931034	-1.18636	8.84223	0.734002
1.92308	-1.0375	0.759103	3.72936
1.15714	-0.921429	1.75823	-0.237098
0.73913	-0.84	0.933573	2.74817
0.634783	-0.821429	0.933573	3.83733
0.547059	1.3875	3.77307	-0.152724
0.711765	0.558333	2.86124	0.948618
0.233333	-2.35882	-0.239777	6.45809
0.28	0.941667	-0.239777	0.72939
-0.256	0.533333	3.84748	0.821153
-0.434615	-0.786667	1.93915	1.79486
-1.71522	1.20833	19.7787	-0.239898
-0.144737	1.18333	0.733013	-0.251797
0.32963	0.5	3.7066	0.459137
0.975	-0.125	-2.27726	2.54629
-0.316279	1.38667	3.75985	0.460136
-1.0439	1.04167	-0.0609258	-0.239898
-0.533333	-0.39375	3.79354	-2.26377
0.326316	0.8	3.93144	1.74918
-0.821429	-0.657143	1.71221	3.00179
-0.0787879	0.633333	4.84607	0.795865
0.255	0.0384615	6.75805	-0.240786
-1.16207	1.30769	6.76419	-0.239898
-1.67222	0.98	5.83645	1.95851
0.592	0.0785714	0.848332	0.796687
-0.673684	-0.128571	6.86912	2.84527
-0.37027	0.775	0.787673	0.74309
0.0192308	-0.646667	5.75691	-2.1481
1.68824	-0.882353	0.759103	1.84726
0.114815	-1.96923	0.759346	0.933563
0.792857	1.17368	0.760914	0.794866
1.035	-0.02	1.7581	1.84016
-0.716667	0.22	2.45496	1.79387
0.259091	0.392308	-2.25508	1.76189
-0.0533333	-0.525	3.75611	0.854315
0.442857	-0.727778	-0.178837	1.79697
-0.0461538	0.3	1.7338	0.761903
-0.269231	-0.410526	1.75992	-4.23035
1.32778	-1.2	1.75909	-0.236164
0.831579	-0.15	-0.239777	0.399998
1.49231	-1.27391	0.759103	3.74917
0.0727273	0.427778	1.10891	-2.28019
0.6	-0.4	2.02062	2.83817
-1.28333	0.536364	5.71955	1.44924
-1.1	-0.394444	7.78788	1.46718
-1.08889	0.294737	7.78788	1.45105
-0.985185	0.125	9.78588	2.83636
-1.405	-0.964706	8.75111	4.9073
-1.39286	-0.813636	5.45415	5.83435
0.162069	0.0166667	5.83237	3.74619
-0.265625	-0.286364	4.8346	0.850066
-0.12	-0.322222	0.885758	3.04369
0.192105	-0.95625	4.75325	3.84526
0.0266667	-0.608333	6.75918	4.94659
-0.304	1.45833	3.59175	1.76008
-0.16	-1.14737	2.73097	-0.158714
-0.615789	0.164286	8.66979	2.48435
-1.33077	0.241667	2.7589	0.754482
0.774419	-0.286667	0.674386	-0.600991
0.0333333	-0.00666667	1.75992	-0.249799
0.0862069	-0.166667	2.73755	3.83635
0.22069	1.12857	3.73923	2.76007
1.49231	-0.218182	0.759103	5.04465
1.20417	-0.391667	3.7363	3.79583
0.426667	0.192857	2.73755	0.826475
1.73846	0.15	0.759103	2.75908
0.8875	1.24615	2.73928	-2.03854
-1.04	0.176923	3.7353	-0.2597
1.07333	0.305882	1.7581	0.93444
1.06667	-0.194444	1.7581	2.74918
0.5	0.1375	1.43871	-0.116951
-0.247619	-0.88	3.72639	2.53639
-0.0333333	-1.73125	1.82856	1.76103
-0.804167	2.84706	5.85793	0.733978
-1.28108	-0.316667	6.75803	1.95863
-1	0.492308	-1.23697	-0.239898
0.425	0.973684	5.7551	-0.0414711
1.05	0.376923	0.907338	1.79288
-0.765	0.206667	7.83928	1.44924
-0.5	0.253333	9.75769	-0.2614
0.921053	0.321429	-0.204125	0.848078
-3	-1.25625	6.76003	1.46106
0.916667	-0.4	3.76006	2.72128
-1.57692	-1.61538	5.76004	-0.0384472
-0.979167	2.79167	10.7531	-0.285814
1.27143	1.04444	-1.23709	-0.507745
-0.466667	-0.784211	-0.173478	4.45923
0.941176	-1.44615	2.93145	3.75907
0.805882	-0.817647	2.84328	1.84637
1.11667	-0.2	2.84428	1.56852
0.105882	1.35714	-1.15091	0.749202
0.173333	0.964286	-2.23628	1.91364
-0.6	0.147826	3.89592	-2.2065
0.223529	0.141176	-0.238788	-0.362705
1.54118	-0.0357143	0.732989	1.93443
1.525	-0.178947	2.7373	3.76018
-0.248889	1.45417	1.63341	1.91364
-1.55581	-0.24	-2.48629	0.397198
-1.56765	1.40526	6.75714	-1.2703
-0.494737	0.383333	14.752	1.85006
0.0454545	3.17207e-17	5.39418	2.45825
-0.45	-0.558333	4.48433	1.83537
0.34375	0.747368	5.77288	1.45204
-0.151163	0.304545	3.58644	0.938777
-0.858621	1.31667	4.74528	0.73579
-1.54857	-0.5	8.75502	2.84725
-1.72609	-0.43125	5.75804	-0.237274
-1.3375	0.285714	9.76605	1.73298
-1.75357	0.00769231	8.76132	0.73579
-1.52188	-0.238889	7.76014	-3.26736
-0.521622	-0.571429	9.87395	1.75909
-0.75	-0.426316	0.760213	2.93243
-0.7	-0.935294	4.57425	0.763004
-0.345238	-0.625	2.80676	1.84638
-0.198	-1.00588	2.80857	3.81617
0.17027	-0.741667	1.7384	1.83735
0.455172	-1.17647	1.7411	3.83915
1.27368	0.157143	1.84528	2.75908
1.80588	-0.895	0.759103	2.95931
0.72	-1.41875	-2.26555	2.75511
0.85	0.81	1.79388	-1.26737
-0.563158	-0.0222222	5.75707	3.75907
-0.29	1.46471	4.93241	-0.223927
-1.055	1.43846	5.75014	0.459147
-0.73	0.192857	5.99247	0.810253
-0.666667	0.740909	3.39717	1.94663
-0.755556	-1.575	4.78493	6.75507
-0.484211	-1.18	6.76003	2.89841
0.0166667	-0.9	3.54331	5.07606
-1.61176	0.0846154	5.74815	-0.541852
-1.50833	0.0277778	2.84625	-0.11584
-0.695	0.6	5.7463	-1.17228
-1.23333	0.477778	5.47541	-0.201325
-1.4	0.0833333	5.7551	1.73297
-0.463158	-1.06154	4.73826	3.88101
-0.813333	1.65937	4.75015	1.93672
-0.141176	0.322222	4.49833	0.95753
0.186667	0.481818	4.72206	1.70328
-0.908333	0.805263	3.75907	-0.0513721
-0.04375	-0.457143	3.36648	0.760092
0.605263	0.00625	3.84526	0.571658
0.307143	-0.866667	3.48335	3.73296
-0.473333	-1.57692	3.45911	3.82644
0.223077	0.0375	2.78495	2.74918
-0.759091	-0.623077	8.75208	-0.239898
-0.0222222	-0.445455	4.48756	4.82545
0.136364	0.480952	1.84143	2.73928
-0.188636	-0.322222	1.84323	4.49635
0.206061	0.4	3.73643	2.7472
-0.178947	-0.534783	2.67799	6.00969
-0.33617	0.155556	2.67599	0.922551
-1.11563	-0.455556	9.759	1.47545
-1	-1.30625	5.76016	0.749303
-0.416129	0.726667	12.7501	-0.549755
-0.596552	-1.47727	8.92941	5.93352
-0.527586	0.423529	8.39711	0.933441
1.31538	0.244444	-0.06555	0.760213
1.39231	-1.43333	0.0216242	6.75706
1.34615	0.916667	-0.06555	-0.204125
1.20769	0.93125	-0.06555	1.79287
-0.0909091	-0.286667	4.84426	1.72488
-0.0181818	1.00769	3.85132	1.73929
-1.19722	-0.0761905	7.75852	5.75507
-0.427273	1.30455	-0.178837	0.714176
0.09	0.77619	-0.26141	0.957642
-2.01364	-0.19	7.75915	1.79498
-0.642857	0.3	6.76342	0.847089
-1.01333	-0.44375	1.76173	0.762025
-0.92381	0.335294	4.84705	-0.262399
-0.873333	0.669231	4.75905	-1.2731
0.08	0.635294	1.81816	1.7561
-0.0181818	-0.271429	-1.1625	1.95863
-0.972093	-0.565	15.749	3.39519
1.26316	-1.48333	1.7581	5.73096
1.09474	-0.864706	0.759224	-0.545722
-0.482051	-0.557143	6.7653	3.75808
-0.530769	-1.28571	7.84966	5.83517
-0.263636	-0.477778	4.84525	4.04393
-0.339474	-1.92778	1.88569	6.84523
-0.290909	-0.307692	7.90764	5.74617
0.28	-0.865385	2.84527	5.83797
-1.46923	-0.933333	6.87046	3.7363
0.0921053	-0.18125	8.71843	5.11996
-1.65	-1.25714	1.75908	4.75989
-0.465789	-0.504348	4.86815	1.96143
-0.713514	-0.595238	5.87212	2.75991
-0.231818	0.716667	5.75805	2.74918
-0.26	-0.688462	3.71746	5.95649
0.378788	-0.683333	2.8236	-0.240654
-0.830769	0.22	-3.14062	2.75808
0.46	-1.44286	0.761036	5.75905
-0.077551	-0.852632	6.73985	-0.238087
1.175	-0.733333	1.76008	-2.19828
1.20455	-1.57692	0.759103	3.12476
0.186667	-0.206667	0.916321	1.73397
-1.64615	2.59286	7.10574	-0.0414711
1.24615	-0.0857143	0.760092	1.39999
1.26875	0.733333	0.759103	2.85005
1.26667	0.510526	1.7581	0.7414
-0.575	-0.555	7.90428	-1.60144
-0.884375	-0.08125	10.3961	3.03378
-0.544444	-0.075	2.76303	2.84527
-1.9	-0.391667	13.7601	1.84527
-0.253333	0.511111	3.68162	2.75991
0.486957	0.235	2.75099	4.75906
0.368421	0.975862	0.759905	2.03491
1.32273	-0.5625	2.7571	0.849199
-0.176923	-1.40625	5.75883	1.84738
-0.3	1.00909	6.75602	0.794876
0.0684211	-0.388889	4.84718	2.96113
-1.59474	0.0133333	6.01222	1.95752
-1.20294	0.294737	4.54739	2.74819
-0.910638	-0.15625	9.85794	0.0376035
1.23333	-0.695833	2.7373	3.75708
-0.386667	0.266667	11.8353	4.73476
-0.8075	-0.125	12.8412	-0.0402386
-0.893939	-0.08	12.8442	0.94874
-0.693939	-0.104762	8.48623	2.39817
-1.04	0.46	1.75491	0.462937
0.610811	0.384615	-1.32138	-0.0414711
0.493939	-0.384615	3.73643	-2.23597
0.265625	0.605882	1.7114	2.79287
0.991667	-1.91333	3.75907	1.763
0.216667	0.815385	3.75709	-0.549755
0.0727273	-1.89286	3.75611	4.93341
-0.0615385	-0.394737	4.74619	1.75018
0.469231	-0.307143	4.76005	-1.04675
-0.207143	0.484211	5.73826	2.39618
1.28182	0.235294	2.75809	0.756294
-0.2	1.32105	5.74717	-1.25677
0.6	-1.73889	1.76288	3.9387
-1.48125	-0.0666667	8.6973	-0.233485
0.0340909	-0.475	1.80466	-1.24419
0.425	-0.0866667	4.75708	-1.23429
-0.345	0.785714	6.75492	1.74919
1.85385	-1.14211	0.759103	2.75029
0.563333	-0.025	0.700509	2.47427
-0.484211	1.53333	7.87199	0.758104
-1.19167	-0.1	5.87591	3.75808
0.04	-1.1875	5.19394	2.76007
-0.382353	-0.211111	3.50861	1.40259
-1.98214	-0.858333	4.75421	3.75907
-0.209091	-1.72	1.85167	-0.516129
0.103846	-0.919048	-0.152899	2.45912
-0.941667	0.55	3.72135	1.39719
-0.692857	0.166667	-0.53792	-1.20131
-0.463636	-1.78333	5.71845	1.57054
-0.224324	0.874074	3.75708	2.75809
-0.381818	0.179167	-0.26421	0.820164
-0.507143	1.745	2.47952	-2.54513
-1.32564	0.738462	6.8447	-0.538743
-0.064	1.06471	5.66783	1.0348
0.18	0.557143	1.76004	0.378506
0.709091	0.61875	0.338781	-0.241084
1.05	-2.46364	1.78595	8.74923
0.869231	0.723529	-0.26421	0.749202
-0.0514286	-0.144444	3.96812	4.44921
-1.23333	-0.64	8.45721	3.93441
-0.542857	0.2	7.96067	0.394201
-0.805	-0.641176	5.84523	2.93454
0.0734694	0.166667	6.67896	0.759103
-1.608	-0.0478261	6.45509	-0.787618
-1.29355	-0.735714	3.93532	2.95651
-0.645833	-0.746667	2.82539	1.96921
-0.529167	0.3	5.73527	-0.539854
0.625	-1.125	0.785096	2.79496
1.1375	-1.41364	-0.287812	4.46879
0.944	-0.7	0.732989	2.83734
-0.116667	0.0615385	5.69663	0.461948
0.268571	0.915	1.70063	0.452047
-0.714286	0.743478	-3.06238	3.50114
0.0608696	-1.39286	2.88017	0.637407
-0.16	0.085	0.784965	0.830386
0.464706	0.808333	3.77307	1.84528
-0.309302	1.32308	2.81875	0.845278
1.19167	1.12105	-0.137752	0.723088
-0.808333	0.291667	3.86023	0.749323
-0.0432432	1.07333	-0.0978614	1.83538
0.281081	-0.841667	0.736692	4.95353
-0.00294118	-0.608333	-0.177133	1.3983
-0.275676	-1.00909	2.73338	-0.199568
-0.264865	-1.07222	1.82155	3.83667
-0.072973	-0.433333	0.823856	2.75809
-0.391892	-0.84375	3.73308	-0.236976
0.0162162	-1.2	1.90792	1.7609
-0.662162	0.266667	6.82537	-1.24507
-0.655556	0.355556	-5.18972	-0.263211
-0.253061	-0.263158	-1.19385	4.39419
-1.15417	-0.883333	-4.19806	4.74619
-0.32	-2.1	-1.19827	2.85285
-0.125926	-0.831818	2.97003	2.75808
-0.147368	0.341176	3.791	2.39717
-1.505	0.338462	-5.10268	-1.53704
0.63913	-0.333333	2.79568	2.39899
0.565217	-0.168421	2.79469	4.74718
0.43913	-0.470588	0.799488	-1.53331
-0.458696	-0.98125	1.72344	3.54641
-0.323256	-0.382353	5.86809	-2.03685
0.102857	-0.2	0.796921	-1.24588
-0.746667	0.584615	1.88204	2.9476
-0.377143	0.376471	1.79972	-0.50758
-1.03095	0.326316	14.7858	-1.15858
-2.07	-1.62308	9.79066	-0.237274
0.248485	0.216667	1.79312	-0.235286
-0.626316	0.45625	2.73663	2.75908
0.1	0.0533333	1.792	0.795865
-0.333333	-1.28889	8.9642	0.750312
-0.423077	-0.30625	5.78987	1.04693
-0.984615	-0.346154	4.78988	-0.0627495
-0.5	1.02143	5.78987	-0.463579
0.248889	-0.646667	-1.28621	0.405235
-0.166667	0.0555556	-0.214904	1.47545
-0.483333	-0.75	0.788876	3.95849
-0.753659	-0.45	8.76492	-0.161691
-1.075	-0.605556	-0.211114	2.75029
-0.704348	0.0933333	7.82631	0.751301
-0.134	1.90769	8.8885	-0.249799
-0.406122	0.707143	9.97399	1.74919
-0.308163	-0.3125	10.8844	2.84626
-0.193878	-0.638462	11.9661	1.44924
-1.33077	-0.263889	5.79086	-2.25442
-1.42308	-1.27	5.79284	4.84325
-0.186667	-0.121053	2.90818	0.853977
0.0439024	1.3375	-4.17137	1.79817
-0.221875	-1.32	0.733715	1.54431
-0.00465116	1.64375	3.90792	-0.116951
-8.26212e-17	0.785	3.9951	1.79388
0.123256	-0.215	2.08708	3.84526
-0.357778	-1.85714	6.90603	5.95847
-0.0977273	0.123077	3.91184	0.874949
-0.0975	-0.283333	3.82197	1.7571
-0.0179487	-0.257143	2.90804	0.460136
0.253846	-1.00769	2.90991	0.760325
0.397436	-0.478571	2.90991	0.763394
-0.628261	-0.944444	2.7195	-1.25877
0.73	-0.588889	-0.214026	3.73757
0.238636	-0.658333	1.78607	0.763014
-0.322857	0.484615	0.802531	1.75909
0.695238	-0.452632	1.794	2.53541
0.611765	-0.6375	3.77307	0.93724
-0.469231	-0.685185	-0.198022	2.54729
0.572727	0.376471	-1.204	0.460136
-0.67	-0.26	4.79086	0.752002
0.618182	0.2	0.885673	0.0318061
0.546667	0.247368	-1.20231	-0.252796
-1.40465	0.02	3.00445	1.83917
0.793333	-0.684211	-1.29749	0.750312
-0.488571	1.50667	4.78065	-0.239787
0.725806	-1.03125	0.700509	6.87902
0.703226	-0.866667	1.69951	2.45813
0.75	1.32143	0.701498	-0.539854
0.641935	0.136364	1.7005	1.7503
0.56	0.507143	1.7005	1.7609
0.443333	-0.538095	0.70162	0.45827
0.554839	0.375	1.69951	-0.273112
0.353333	-0.09375	1.7005	-0.224926
0.19	-2.45385	1.69951	3.75907
0.413333	-0.1	1.7005	3.87492
0.09	-0.806667	-0.209384	3.74719
0.52	0.346154	1.69951	1.76008
0.641379	-0.46	0.701488	3.75808
0.13	0.0461538	-1.29538	0.760213
0.08	-0.405556	-0.296504	2.75347
-0.0433333	0.0153846	-1.29638	3.93226
0.555556	-1.15	1.7005	-0.196015
-0.113793	0.266667	6.73331	2.73198
-0.272917	0.0266667	6.83853	0.761893
1.15714	0.73125	-0.280501	1.81916
0.252632	-0.305882	3.69966	2.74107
-1.05714	0.1	5.77501	2.84427
-0.168421	-1.25263	-0.26948	5.75608
-0.217391	0.328571	2.79938	1.75792
-0.633333	0.142105	2.78509	2.75891
-0.302703	-0.861538	3.79156	4.79088
0.728571	-0.9	-0.316885	4.04171
-1.61915	-0.391667	-5.21235	0.845268
-0.602857	0.7	-6.22379	-0.161813
-2.375	-0.025	5.75423	-0.162625
-0.230556	0.540909	3.86816	0.922541
-0.378	0.228571	8.75962	0.708771
-0.920513	0.310526	-2.11647	-1.60019
-1.01081	0.417647	-0.153358	-0.249678
-0.474419	1.02667	2.91654	-2.06162
-1.26316	-0.195652	3.75919	2.74619
-0.444681	2.06316	0.703665	0.748193
-0.253571	1.86	2.76382	0.817167
-0.214286	0.25	2.75688	0.846267
0.146429	-0.54	2.75688	0.844279
-0.231111	0.371429	8.76107	0.0328051
-0.336	-1.65625	6.84002	1.6305
-0.311111	-0.193333	3.6986	2.90533
-0.73	0.270588	1.7552	1.84528
-0.1875	-0.161538	2.7044	-0.516627
-0.608108	-0.0866667	0.793573	-1.97544
-0.876923	1.16774	-0.239963	-1.45615
-1.52692	-0.213043	2.92379	1.91756
-1.14	0.7	1.8269	0.931453
-1.22917	1.54	-6.13953	-0.192734
-0.42449	-0.23125	2.8666	0.397198
-0.389796	0.823529	3.95067	-1.0333
-0.846154	0.108333	-4.15643	1.84726
-0.766667	0.576471	4.95216	-0.152921
-0.989583	-0.0321429	1.13557	-0.16269
-1.5	1.75714	-0.0693413	-0.152724
-0.172727	0.52	2.82672	-1.14761
-0.545455	-0.952941	0.776318	0.883039
-0.288095	0.146667	-0.135499	1.79585
-1.0186	-1.344	-2.14886	4.83434
-0.911429	0.414286	-4.14919	1.38629
-0.0673913	-0.0619048	9.81785	0.0929076
-0.608889	0.516667	11.8386	0.761903
-0.241463	0.68	5.77252	0.760092
-1.70612	-0.334615	-6.17824	1.83818
-0.966667	-0.836	-6.06382	2.74719
0.415152	-1.35333	1.83395	0.637285
-1.03043	0.415385	7.86842	0.760092
-0.595	-1.42667	-1.16237	5.44821
-0.41	1.7	0.835764	-0.601803
0.221739	-0.241667	8.75111	1.83637
-0.316327	-0.530769	-1.22848	1.04849
-0.37551	0.684615	-0.143424	-0.149924
-1.35263	-0.333333	1.81401	1.75018
-0.453846	0.0105263	4.75511	0.816574
-0.546154	-0.9	4.75708	4.94759
-1.68462	0.5	4.75708	-4.59225
1.225	-0.0692308	3.73729	-1.60609
1.17917	0.753333	3.73729	1.46013
1.84706	-0.0222222	0.759103	-2.51272
0.447826	-0.0882353	2.84427	-2.03405
1.42308	-0.025	1.75909	-1.24588
1.67692	1.11111	1.7581	-0.238788
1.20909	-0.075	1.7581	0.932442
-0.695556	-0.1	11.7002	1.7503
-0.123529	-0.892857	7.73015	3.88086
-0.707143	-0.194118	8.74599	1.39718
0.185714	-0.641176	-0.163502	0.938655
-0.117647	-0.583333	7.75508	2.75908
-0.69375	0.885714	6.79019	1.93883
-1.27021	-0.694118	7.8765	1.83748
1.9	0.475	1.76008	1.75908
0.804	-0.6	3.74521	1.7571
0.788	-0.571429	-0.245197	2.84526
0.676	-0.581818	3.74916	-0.361472
0.572727	-0.94	1.75908	2.84638
1.11667	0.495652	3.7363	1.94563
1.81538	-0.169231	-0.239898	-2.50571
2.02308	-0.166667	0.759103	5.38428
1.85385	0.311765	-0.239898	0.750312
1.62143	0.911111	0.846277	1.5374
1.62308	0.07	0.760092	-0.159703
1.89231	-1.44737	0.759103	1.79877
1.98333	-0.84375	0.699697	2.76089
1.34667	-1.08148	1.7581	5.91371
1.15333	-1.08824	1.7581	5.75707
1.025	-0.795455	3.73729	1.96032
1.47368	0.886667	1.7581	0.759103
-1.02609	-1.26842	9.87076	3.83437
0.0953488	0.473333	1.78797	2.7571
-0.343243	0.44375	-4.22678	3.95552
-0.595652	1.43684	9.84808	-0.612703
-0.8	0.466667	6.71645	1.74919
-0.359524	-1.45238	5.78608	2.91474
-0.0866667	-0.264706	0.749202	-2.23585
0.18	-0.545833	1.87737	1.93523
0.369767	1.22188	2.78877	1.37739
0.0854167	0.857143	4.87307	0.387297
0.0645833	1.17083	4.87395	1.48337
1.54286	-1.71667	1.7482	0.887651
0.588235	-0.392857	1.75823	-0.250677
-0.869048	-1.19231	1.8811	2.13286
0.0133333	0.55	1.75821	-1.54414
0.390476	0.9	2.01963	1.7383
0.0862069	0.18125	0.701498	2.0458
-0.334286	0.530435	9.66594	1.94762
0.126667	0.183333	2.76073	1.79486
-0.597297	0.344	2.87494	1.94942
-0.563158	-0.0368421	4.95819	2.74902
-0.607895	0.0333333	6.87199	-1.2328
-0.389189	-0.666667	2.87103	-1.95193
-0.265714	0.589474	7.83828	0.950429
-0.0833333	-0.995	1.75835	0.961851
0.530303	1.15333	3.73643	-0.205124
-0.47907	-0.118182	4.75885	1.38729
-0.676923	-0.235294	8.85922	-0.0477692
-0.911111	-0.677778	6.75607	5.39616
1.42222	-0.295238	1.69968	0.759103
1.42222	-0.986667	1.69968	1.48336
0.844444	-0.605556	3.69769	-1.59899
0.55	0.735714	4.69966	-0.0414711
0.455556	-0.608696	3.69867	4.83035
0.583333	-1.705	4.69867	3.84835
0.55	-1.37273	4.69966	3.84538
0.55	0.1	4.69966	0.398187
0.955556	-1.18636	2.69868	1.74231
0.440741	0.305556	1.69569	1.53822
0.103333	-0.53125	3.73643	2.55271
0.437838	-0.477778	4.73893	2.7592
0.280769	0.261538	3.76513	-3.03473
0.358333	-0.905882	2.84428	0.936251
1.09615	-0.0266667	0.759103	0.761903
-0.168293	0.753333	5.78298	0.837365
0.6	0.146667	1.84709	0.537531
-0.242105	-0.03125	-2.23535	2.92254
-0.159091	-1.30667	8.75111	2.13186
0.508333	-1.12667	5.75411	0.847266
0.00869565	0.35625	2.76172	2.84626
-0.415556	0.0590909	9.69729	1.84626
0.203448	0.45625	2.73755	0.94663
0.478378	0.673333	3.73993	1.73298
0.438889	-0.191667	3.73993	2.94761
0.207143	-0.771053	0.82853	9.34941
0.673333	-0.538889	0.69951	3.9565
-0.276316	-0.406061	0.970843	5.45276
-2.4	-0.0352941	11.7532	4.48941
-0.42093	0.385714	10.0117	2.93771
-1.15	0.517647	8.74121	1.44923
-1.29444	-0.513333	3.75707	0.95752
-0.0555556	-0.23	2.76188	3.82546
-0.481818	-0.0533333	4.75728	0.751013
-1	0.378261	7.74221	-1.24588
-0.777778	0.0470588	7.74221	-0.239898
0.0947368	0.684615	6.74321	0.95753
-0.353333	-0.648276	4.75422	3.40619
0.992	0.114286	0.0234356	3.72205
1	1.44615	-0.0637385	1.7581
1.148	-1.00588	0.935262	2.75017
0.8625	0.38	1.93426	3.74719
1.05385	-0.45	0.936251	0.796975
0.736364	-0.184615	2.73911	2.78495
0.936842	-0.326667	2.73729	4.02487
0.362162	1.16667	3.73993	1.7482
0.454545	0.388235	3.73643	1.74028
0.152381	0.247368	0.762726	0.821153
1.07143	0.371429	-0.246176	3.78396
0.638462	1.10455	-1.23709	-1.28711
0.305	1.20556	5.75707	-0.249678
1.35	-1.37857	2.7373	3.0493
1.45	-0.11	-0.0637385	3.78593
0.462069	-0.546667	2.7373	1.39619
0.663636	0.24375	1.84528	3.84524
-0.830952	-0.661111	5.9614	-1.24518
0.186207	0.133333	0.700499	2.79566
0.221429	-1.11905	-0.236154	5.94572
-0.353846	0.613333	4.7551	1.44924
-0.571429	0.805556	2.70241	0.713187
-0.133333	-0.76	1.76226	4.74025
0.175	0.446154	1.75018	0.785964
-0.0583333	0.708333	1.83637	0.400987
-0.109091	-0.622222	6.76003	1.49055
-0.164706	0.741667	7.7559	1.5473
-0.321053	-1.37143	7.74419	1.39718
-0.00555556	0.366667	-0.239777	1.7482
-2.01765	-0.35	-0.249312	3.03577
-2.08824	-1.46923	5.74433	0.847378
-1.505	-0.794444	2.7532	4.84624
0.733333	0.296429	-0.301181	2.90732
0.711111	-1.17647	3.70066	2.9476
0.425	-0.0785714	-3.23741	0.442136
-0.0823529	0.233333	3.76088	-1.21291
-0.437931	-1.06471	7.92942	4.73339
0.666667	0.815789	2.75809	0.846389
-0.99	-0.431579	9.93319	1.84726
-0.616216	0.116	1.87097	-1.17129
-0.623684	-0.466667	1.69762	4.04566
0.833333	1.53077	1.84528	0.794997
-0.282979	0.0272727	8.93245	-0.551618
-0.235417	-0.175	7.11066	-0.539732
-0.098	-0.491667	6.11496	2.9585
0.142	-0.786667	1.88441	0.854305
-0.94	0.284615	0.847378	2.94761
-0.504348	-0.514286	8.8464	0.220163
-0.362222	-0.326667	8.84626	0.458148
-0.503448	0.75625	9.78578	2.50032
-0.297872	-0.489474	9.84597	-0.25859
-0.905263	-0.866667	-5.0525	-1.20288
0.158621	-1.925	-0.296504	-0.149101
-0.644	-0.805882	6.7867	2.39518
-0.195652	0.5125	0.761026	1.48535
-0.195	0.42	-0.238152	0.749313
-0.631034	-0.412121	7.74005	1.11698
1.93077	-0.344	-0.239898	0.742213
-0.275	-0.226316	-2.23586	1.73397
0.470833	0.405556	2.84609	0.212951
1.19524	0.158621	0.846277	3.53919
-0.545	-1.44643	1.84806	2.53931
1.34286	0.854545	1.7581	2.5255
-0.30625	0.684615	4.84531	0.624584
-0.531818	0.268421	6.88983	0.750191
-0.473684	-0.533333	5.7452	2.04568
0.614286	0.34375	2.75723	1.04469
1.13846	-0.47	0.760914	1.84807
0.869231	0.523077	3.75611	1.3863
0.583333	0.293333	3.75611	4.73295
1.285	0.152381	0.759103	9.89277
1.22	0.97619	0.760914	0.797676
1.34	-0.7	0.759103	0.0277273
1.405	0.1	1.7581	2.75017
1.355	-0.844444	0.759103	2.95751
-0.246154	0.22381	4.75511	2.74917
-0.338462	-0.18	4.75708	2.73297
-0.907692	-0.933333	4.75708	3.95651
-0.907692	-0.275	4.75708	1.94662
0.184615	0.49375	4.75708	0.839176
-1.525	-0.708333	4.75708	3.74719
-1.21538	0.1	4.75708	2.74918
-1.525	-0.105556	4.75708	0.739301
-1.21538	-0.941667	4.75708	1.95752
-1.525	-0.392308	4.75708	3.9575
-1.35	0.0631579	4.75511	0.74029
-0.988235	0.3	4.75708	-0.518929
-0.371429	-1.73333	5.75609	1.95095
-1.4	1.27895	4.75708	0.760092
-1.44	0.821739	4.75807	2.44923
-1.4125	-0.0666667	4.75708	-1.03866
-1.51667	-0.894737	4.75807	-2.1443
-1.03077	0.334783	4.75708	0.442146
-1.46667	0.289474	4.75708	0.828286
-1.03077	-0.0736842	4.75708	3.75907
-0.584615	-0.774194	4.75708	4.22001
-1.46667	-0.823529	4.75708	3.47543
-1.53846	-1.18667	4.75509	4.84426
-1.6	-0.130769	4.75309	3.77305
-1.6	0.669231	5.75609	0.835367
-0.981818	-0.770588	2.75809	1.83847
-0.308333	2.04615	3.75808	0.750191
-0.157143	0.47	1.74919	0.487294
-1.47857	-0.127273	4.75807	4.91954
-0.6	-0.34	2.75908	-1.05739
-1.16875	1.15789	2.75908	0.397198
-1.16667	0.161111	3.75611	-0.0402386
-1.24667	-1.35	3.75808	-1.28251
-1.39444	1.61481	4.75708	-0.28557
-0.633333	-1.03125	2.75808	0.93444
-1.1	-0.376	3.75907	1.93343
-1.61538	-0.405882	4.76005	1.63349
-0.676923	-0.147619	4.75906	1.12988
-1.04167	-0.12	3.75907	1.00972
-1.1	-0.15	3.75907	1.84726
-1.1	-0.886667	3.75907	1.04469
-1.77857	0.422222	5.75905	-2.53143
-1.04167	0.595455	3.75907	-1.1607
-1.1	0.06	3.75907	-0.366504
-0.780952	-0.3	4.7582	-0.101564
-0.871429	-0.105	7.75804	1.0348
-1.28667	-0.852381	3.75907	1.84918
-0.435714	-1.16154	3.75907	3.10391
-0.491667	-1.56429	3.75508	0.820966
-1.03636	0.721429	2.75908	0.448247
-0.816667	-1.45	0.795207	2.82628
1.35714	-0.921053	2.7571	3.93341
0.421429	-1.77778	1.75823	-0.908081
0.08	-0.321053	3.75611	1.84527
-0.13	-0.5	8.92941	1.78608
-0.346512	-0.407407	10.9304	3.83634
-0.345455	1.05833	6.85375	1.74819
0.1375	0.135294	6.69467	-0.0664373
0.254762	-0.291667	0.875258	0.810253
-0.852778	-0.411111	1.84575	1.3962
-6.75788e-17	-1.53333	5.76741	1.92155
-0.607692	-0.814286	2.75908	2.0117
0.15	0.133333	-4.20107	0.482374
-1.05	0.0928571	13.7461	-0.0654382
-0.072973	0.687097	5.75703	1.90814
-0.719231	-0.785714	4.79584	2.84428
0.875	1.33333	6.75311	0.739291
-0.925	0.766667	7.75211	-0.548644
-0.925	-0.133333	7.75211	1.84626
-1.90556	0.435714	2.76085	-1.15801
-0.55	0.618182	13.7461	-0.180626
-1.26364	0.290476	3.84128	1.45815
0.194737	0.371429	2.73911	0.73199
-0.970968	-0.381818	5.84227	1.54741
-2.73333	0.0538462	29.7301	0.570547
-0.854839	0.941667	4.84164	0.760092
-0.532609	0.9	11.7562	-0.249678
0.16875	0.746154	6.75311	1.75709
0.0272727	0.853846	2.75511	1.75909
1.20345	-0.0705882	3.74702	3.93342
-0.119565	0.838889	3.78496	1.84527
-0.625581	-0.18125	5.69877	-0.549511
-0.134783	-1.36316	3.69494	4.01874
-0.814894	-0.747059	7.68077	2.45615
0.433333	0.731579	5.75411	2.79386
-0.723077	-1.47143	5.85014	2.84527
-1.0625	0.371429	3.7589	0.732989
-0.36	0.0714286	8.75111	2.76088
-2.475	0.536364	20.7391	4.74718
0.923077	-0.841667	4.1048	5.0087
-0.46875	0.16875	3.79046	2.95651
-0.85	-0.170588	10.9273	2.75809
0.303846	-0.206061	5.75411	4.84755
0.182353	-1.56667	3.75611	1.57165
-0.834783	-0.694118	5.87936	3.95849
-0.304878	0.0764706	7.69549	-0.161393
-0.365217	1.13333	7.75211	-0.550754
-0.972222	-0.09375	3.75722	4.7561
-0.963636	-0.0954545	4.75511	0.830386
-0.881818	-0.227273	3.75611	3.84327
-0.43913	1.51333	4.75511	0.749202
-0.36	0.165	4.75708	0.795109
-0.74	-0.9	4.75708	1.76188
-0.6375	-0.707143	5.75609	3.79287
-0.46	2.38095	4.75708	1.7383
-0.455	-0.264706	4.75708	0.95963
-1.37241	-0.342857	13.7482	0.760213
-0.869231	-0.176923	12.0096	2.95652
-0.933333	-0.481818	1.74919	3.73728
3.2138e-17	0.1	9.84322	1.94972
-0.148571	0.492308	1.76015	-3.24475
-0.99	-0.308	9.93319	3.45695
-0.85	-1.875	5.84326	1.7581
0.763636	0.643478	7.75211	2.45913
-1.3	-0.075	7.75111	-0.597512
-1.55556	1.3	8.75209	0.958641
-1.05	0.923077	6.7531	0.809264
-0.333333	0.114286	6.84225	-0.0644392
-0.522222	-0.123077	6.84225	3.45714
-0.522222	0.904762	6.84225	1.45714
-0.432558	-1.09444	2.8226	3.83733
-0.47	-0.247368	1.7482	2.73659
-0.445	-1.65	1.74732	3.76286
-2.57429	-0.0692308	0.820899	1.44032
-1.30645	0.546154	-3.22243	-0.523419
-1.275	-1.2125	3.75808	1.96044
-0.464286	0.672222	3.7589	2.84725
-1.42143	-1.85833	5.7569	-1.23798
-0.143478	0.778571	9.84614	2.82113
-0.263043	-0.0941176	11.0178	-3.14698
-1.47692	-0.511765	4.75708	2.9504
-0.358333	-0.5	3.75907	-3.23192
-0.630435	-0.12	3.88136	1.45023
-0.480435	1.76667	7.6751	1.7581
-0.4	-1.165	5.76329	4.75917
-0.419565	-0.28125	5.76316	1.5463
0.0108696	-1.13846	3.67812	1.76272
-0.36	-0.776923	4.6781	2.45913
-0.72	0.128571	2.87507	-1.1516
-0.413333	-1.26111	6.77319	6.84436
-0.193478	-0.845	3.78596	-0.28278
-0.462222	-0.166667	4.78409	3.75808
-0.247826	0.491667	5.78383	2.74819
-0.6	0.5	6.87194	-0.530409
-0.223913	-1.33333	2.85433	1.5463
-0.348889	1.95333	9.67485	-0.249799
-0.391111	-1.2	9.67485	-1.1488
-2.83333	0.75	13.7461	0.460136
-0.595745	0.528571	5.6819	-0.161514
0.0678571	1.96923	4.836	0.759103
0.215385	0.9	4.75692	0.757105
-0.85	-0.35625	5.84326	1.76188
0.207692	-0.77619	3.75792	3.12208
0.213333	-0.209091	8.75111	2.0473
-0.0384615	-0.946154	5.75411	1.84726
-0.144444	0.517647	8.75111	1.92534
0.634615	-1.48696	5.75411	-0.061527
0.173333	-0.10625	4.75511	3.83535
0.842308	-1.02083	4.75511	4.01872
-0.0304348	0.838462	9.75011	1.02161
0.442308	2.11429	4.75511	-1.24868
-2.96059e-17	0.716667	4.75511	1.45913
-0.119231	1.345	8.75111	-0.239898
0.223077	2.02143	5.75411	-0.275913
-0.472	0.0733333	7.75211	-1.53873
0.166667	1.055	6.75311	2.74719
0.0961538	-1.36875	6.75311	4.75607
0.492308	1.145	5.75411	-0.238097
0.288462	0.65	4.75692	-0.47067
0.107692	-0.0615385	3.75792	-0.239898
-0.163636	1.34444	5.75802	1.7581
-1.99091	-1.19412	3.75611	-4.41201
-0.594737	-1.04286	1.76172	2.83648
-0.123256	-0.19375	3.72453	1.75018
0.842857	0.127273	3.75611	0.759103
-0.320408	-0.966667	-0.229487	4.10777
-0.287755	0.914286	-0.230598	1.95851
0.155	-0.176923	4.67688	-0.151922
0.425	0.208333	-3.23304	1.73829
0.456	0.04	2.75908	-0.238788
1.6	0.895	0.847266	0.760213
0.015	-0.0421053	-0.0626278	0.950419
0.203571	0.766667	4.84293	-0.514629
-0.466667	-0.733333	6.84011	0.760213
-0.05	-1.23333	15.7441	1.02255
-0.05	1.31667	23.7361	0.459147
0.105556	-0.358333	6.75311	0.883039
0.395918	-0.84	2.80676	4.75196
-0.136842	0.327273	-3.23403	7.73526
-0.564865	-0.4	5.85178	2.76007
-0.751351	-0.233333	10.7541	1.75908
-0.571429	-0.448148	6.75409	2.83635
0.38125	0.305882	3.72937	1.93871
1.87692	-0.953125	0.759103	5.13612
0.253571	-0.624	-0.232496	3.03758
0.289286	0.922727	3.75692	0.810263
1.07	0.330769	0.933451	0.847266
0.3	0.7875	3.75196	1.75908
1.2625	-0.478947	0.752002	2.9575
-0.165	-0.231579	-2.23473	1.39818
-0.544898	-0.452941	12.8516	0.760037
-0.434043	-0.875	9.84626	-0.0763382
-0.13913	-0.50625	10.7563	3.75808
-0.0543478	-0.7	6.83906	0.96033
-0.106522	0.16	8.93613	-0.539854
-0.31087	-0.276923	7.93894	1.78595
-0.28913	1.07222	7.02711	-0.275913
-0.35	1.88333	10.76	-0.238788
0.741667	0.193333	2.75908	0.827464
0.25	0.426667	1.81325	1.83537
-0.0277778	1.17778	1.78907	0.926828
-0.00833333	0.328125	2.78708	0.836376
-0.2625	0.34	4.69865	0.536411
-0.160465	0.809524	3.69891	1.77605
-0.428125	0.194444	9.75802	1.74819
0.203704	-0.0428571	2.76567	2.75809
0.295	0.0235294	2.76287	0.784965
-0.325926	-1.23571	4.76565	4.9565
-0.0703704	-1.76923	5.76284	2.45913
1.25	-0.685714	2.50032	0.848088
0.805	-0.625	3.50031	2.93342
0.075	0.640909	5.50029	1.04469
0.05	1.3	4.54392	0.458148
-0.721277	-1.30526	3.58539	4.84723
0.570455	-0.889655	-1.49478	4.93868
0.0636364	-0.641667	-1.49297	2.78495
-1.88	1.025	4.47734	-0.535562
1.33571	-0.215625	0.566728	4.94759
0.965625	-1.76667	1.50215	3.45911
0.228571	-0.28125	1.67452	-0.0753392
-0.44	-0.353333	10.5428	-0.161701
0.573333	0.0294118	3.49416	3.83338
0.016	1.08421	2.75613	-1.55742
-1.26889	-1.29231	6.67652	1.93554
-0.725	-0.417647	11.4854	1.75198
0.482759	-1.05294	2.66658	-0.233363
-0.468182	0.215385	6.58054	-0.066549
1.46905	-0.147619	0.752789	2.84526
-0.0973684	-0.00952381	6.50053	3.13086
0.397727	0.446667	-0.495779	1.44725
0.762	-0.792857	-4.51077	1.83719
0.0418605	-0.68	5.58248	0.846389
-0.0244444	0.647059	6.49829	-1.23978
0.429545	-0.329167	-0.49759	-1.51538
0.606818	0.133333	-1.40942	0.0457031
0.259091	1.38235	-1.49952	1.3952
-1.14595	1.18824	1.8368	-0.612703
-1.41538	0.429412	1.76089	0.545313
-0.836585	1.35625	0.702899	0.806663
-0.705556	-1.59167	6.87411	-0.955174
0.023913	0.255556	0.702599	0.757095
-0.742	-0.0764706	1.94625	-1.07353
0.158333	-0.16875	4.69867	0.0485035
-0.416667	-1.35385	5.78583	1.53851
0.0722222	0.22381	6.70756	1.02062
0.338889	0.866667	4.87103	0.92354
0.432	1.55882	1.91463	-0.239898
0.16	-0.0828571	1.91463	1.85055
0.028	-0.1875	2.0117	2.7472
-5.32907e-17	-1.06923	2.92353	-0.606103
-0.745652	-0.193333	10.7561	-0.160001
-0.117391	-0.617647	8.85023	1.92634
-0.395745	0.23125	9.76119	0.397198
-0.4	0.411765	5.11838	1.84428
-0.304255	0.0526316	4.94403	1.7452
-0.122222	-0.707692	4.6957	0.852327
-0.202778	-1.12941	4.69669	1.11059
-0.48913	0.204167	2.68302	-2.24126
-0.0956522	0.353846	1.8479	2.84527
0.534615	-0.0214286	3.7561	0.0244246
0.516	-0.05	0.766141	-0.0898618
-1.35	0.28125	3.04468	-0.541852
-0.376667	0.6	3.95463	-0.245888
[truncated: 721,047+ more rows]

## Sheet: Figure 1h
Inhibition rate at 100 μM
Sequence	Bacillus subtilis 23857	Staphylococcus aureus 6538	Escherichia coli 25404	Pseudomonas aeruginosa 27853
KERKKYGLKAARRAPQFSKR	0.6519	0.264307	0.998383	0.460959
ASTQEVLVVPSQFFKR	0.145833	0	0.0743727	0
NSARKSSKTSSSAISQSSW	0	0.0139979	0	0
FGGVRIQICGEATREDIRP	0.113715	0	0	0.0134626
HHPSPQSSLPTATGRRGPRC	0.0598958	0.12639	0.348423	0
WVNRTSVRSRSRWLPTRD	0.212674	0.254014	1	0.310716
TTLPRNITSRRSCRP	0.28559	0.196377	0.503637	0.340872
AIRSLTIRIYTLATRT	0.965941	0.749703	0.7549	0.2128
KSTKSRLASLFNSR	0.118056	0.0901609	1	0.186322
KATNPPSLTVSRALTKK	0.107639	0	0.109943	0
LSFRRCFLLYAI	0.732639	0.810622	0.645917	0
VWDHLLEILRSVAK	0.856771	0.634006	0.557801	0
KRVKIERWLLCQR	0.582465	0.75	0.9	0.77706
VPRPRTRSRPLSAPG	0.118924	0.149033	0.12126	0
KCSLLPLHSISAR	0	0	0.31932	0.0883145
SGKTGRNSCKFCSRIAF	0.28559	0.0757517	0.929668	0
NRLSRSRTDWLPTLR	0.177862	0.128713	0.00783737	0.41
PIRLPNANGNWQKRRKS	0.111637	0.255842	1	0.632
VQPIGQYRSSNRRLW	0.255913	0.273268	0.316133	0.316
WLVSWPTRPVLREWYR	0.754021	0.555644	0.981711	0.445333
KSCKAHSTSRYCRNNHT	0.126774	0.415842	0.212932	0.575333
VICPANPKHKQRQG	0.178808	0.314456	0.284128	0.328
HQRHLTSRKLDLT	0.411542	0.237228	0.064663	0.184667
KLRVWYSRLRYSP	0.956008	0.965149	0.6405	0.87
DLLVLSKVLFLSW	0	0.0875251	0	0
AQQDFEHIKFHFTSEF	0.659414	0.299406	0.060744	0.458667
TSISRHQKRPSRN	0.215705	0.210297	0.137165	0.309333
HPLRLSPSRHKHRKDVRC	0.791864	0.723961	0.857609	0.830667
VLKSYKRASGKKWITE	0.221855	0.448713	0.31352	0.712667
PLKYPSSYYSRWRGQVGLKYTF	0.7634	0.912871	0.6666	0.8538
PASVCRLPSSLRVVRFVR	0.942763	0.959604	0.905291	0.934
LTSWNCWKILASKKKLLR	0.745979	0.699406	0.559111	0.545333
PYRHLSRLDKRYSAR	0.258278	0.129505	1	0.597333
VISATKPEKPGKPRLAKPATA	0.285242	0.136634	0.0091437	0.181333
LSQSTSILANFALKDILR	0.650899	0.215842	0.0202476	0
SGHRHCSQPSTKASSRFSPRSLPRW	0.408704	0.355248	0.386022	0.358667
SERFSLKNSSEPATRPPRKA	0.237938	0.11604	0.00195885	0.198667
PKLSARSLVKRLR	0.806528	0.71802	1	0.954
LEDKDENKYREAF	0.305582	0.0645548	0.0189412	0.214667
VVDFPAPLGPRKP	0.339641	0.00554495	0	0.204

## Sheet: Figure 2b
AMP_number	H-2379	H-2489	HDA03	HDD04	H-2497	H-2477	HDC01	HDD05	HDE06	HDE04	YF2	HDB01	H-2383	DSM 18205	2D7	G8
7	0	0	0	0	0	0	0	0	0	0	0	0	0	1	0	0
8	1	1	1	1	1	1	1	1	0	0	0	0	0	0	0	1
9	0	0	0	0	0	1	0	0	0	0	0	0	0	0	0	1
10	1	1	1	1	1	1	1	0	1	1	1	1	0	0	0	1
12	1	1	1	1	1	1	1	0	0	0	1	1	1	1	1	1
13	0	0	1	1	0	0	1	0	0	0	1	1	0	1	1	0
24	1	1	1	0	1	1	0	0	0	0	0	1	1	0	1	1
28	0	0	0	0	0	0	0	0	0	0	1	0	0	0	0	0
29	0	0	0	0	1	1	1	0	0	0	1	1	1	1	1	0
30	1	1	1	0	1	1	1	0	0	0	0	0	1	0	1	1
31	0	1	1	1	1	0	0	0	0	0	1	1	0	1	0	0
33	0	0	0	0	0	0	0	1	0	0	0	0	0	0	0	0
38	1	1	1	1	1	1	0	0	0	0	1	1	1	0	1	1
1=exist
0=not detected
	ORF	AMP Sequence	Length	Charge
7	ATGACAACGCTACCCCGGAATATAACATCAAGGCGCAGTTGCAGACCGTAG	TTLPRNITSRRSCRP	15	4
8	ATGGCGATAAGGTCATTGACCATTCGCATCTATACACTGGCTACAAGGACTTGA	AIRSLTIRIYTLATRT	16	3
9	ATGAAGTCCACGAAATCACGTCTTGCGTCCTTGTTCAACTCTCGGTAG	KSTKSRLASLFNSR	14	4
10	ATGAAGGCAACCAACCCGCCGTCCCTTACCGTATCAAGAGCCTTGACAAAGAAGTAG	KATNPPSLTVSRALTKK	17	4
12	ATGGTTTGGGACCACTTGCTGGAGATTCTCCGCAGCGTGGCTAAATAA	VWDHLLEILRSVAK	14	0.5
13	ATGAAACGGGTGAAGATAGAAAGGTGGCTACTCTGCCAGAGATAA	KRVKIERWLLCQR	13	4
24	ATGAAGTTGCGGGTCTGGTATTCTCGGCTGCGATATTCTCCATAG	KLRVWYSRLRYSP	13	4
28	ATGCATCCTTTACGGTTATCTCCGAGTCGGCATAAACATCGCAAAGACGTTCGTTGTTGA	HPLRLSPSRHKHRKDVRC	18	6.5
29	ATGGTGCTCAAGAGTTATAAGAGAGCTTCTGGTAAGAAGTGGATTACTGAATAA	VLKSYKRASGKKWITE	16	4
30	ATGCCTCTCAAGTATCCTAGCTCATACTACAGCCGCTGGCGTGGCCAGGTAGGTTTGAAGTATACATTCTAA	PLKYPSSYYSRWRGQVGLKYTF	22	4
31	ATGCCGGCAAGCGTGTGCAGACTGCCCTCATCGTTGAGAGTGGTGAGATTCGTGAGGTAA	PASVCRLPSSLRVVRFVR	18	4
33	ATGCCATACCGCCATCTTTCACGTTTGGACAAGAGATATTCAGCTCGATAG	PYRHLSRLDKRYSAR	15	4.5
38	ATGCCGAAATTGTCGGCACGGAGCTTAGTAAAAAGGTTGCGCTGA	PKLSARSLVKRLR	13	5

## Sheet: Figure 2c
t-SNE graph
-29.2282	69.2823
-53.2687	42.7843
18.6279	-28.0627
18.5207	-25.051
28.1856	-16.521
6.80905	8.93799
-47.7203	-52.6475
-49.2996	-43.5561
-71.0279	8.12428
48.3253	-44.8589
48.86	-44.2327
48.1073	-45.8817
69.5483	-45.8303
41.2084	-46.9863
45.2596	-45.5596
38.3891	-45.8943
66.2858	-45.6744
69.6177	-44.342
70.4905	-43.0335
56.3469	4.61522
56.1855	4.49058
55.3118	4.53896
55.1178	4.72377
68.8046	-41.6796
39.912	-26.7242
37.8083	-29.8706
24.6501	-57.8282
26.6731	-57.6831
26.9938	-55.8242
26.1867	-56.0976
27.2321	-60.946
33.7598	-48.2478
29.0452	-58.8445
42.9077	-3.47182
47.091	-27.2398
26.1782	-53.6898
27.0281	-49.8056
82.7893	-32.1127
81.6591	-32.9428
74.2794	-29.7468
11.701	24.1743
-72.4392	-12.5284
74.2494	-15.3503
75.6801	-14.2992
77.5291	-14.1815
77.5291	-14.1815
79.1125	-32.2835
59.8757	7.60015
78.4437	-27.9874
33.4575	-55.5365
28.9319	-50.5514
24.2042	-51.3704
23.4861	-45.9138
34.6411	-56.0911
29.5672	-52.0916
22.4232	-0.473706
81.2661	-20.4905
61.3774	52.5285
59.2204	57.4533
-60.7023	-26.8225
-91.4729	17.1343
-77.6494	11.0244
-90.9329	17.9336
44.6996	-44.937
51.0278	-4.78412
44.7416	-5.84696
41.5739	-6.81292
-47.8498	37.4752
-47.3545	37.1773
-46.3369	36.6131
-78.5378	-16.1249
-79.3031	7.34269
-76.113	-5.25198
-29.814	20.9652
51.0224	13.2193
-4.18601	0.128195
37.8507	-41.1505
-88.4358	12.3452
-42.7951	-48.3212
3.27875	-26.6576
-54.5126	-27.7124
-50.9504	-29.3896
-52.9108	36.4991
13.0201	-40.556
13.6228	-40.1971
5.34542	-8.81352
5.71757	-8.57805
8.08093	-12.7884
3.0923	-41.3018
21.0917	-31.3389
6.54695	-4.15481
-67.9287	-19.798
-69.2489	-21.0718
-88.7389	-24.9312
-82.2762	6.6809
-73.7001	-51.5945
4.68213	15.1161
4.52884	14.7808
-68.2743	-46.2542
-38.0468	-10.6597
-50.5004	-28.4455
-40.2616	-14.3656
-42.6085	-21.6517
-78.4458	-7.92821
2.27263	-13.8583
-64.3042	25.7591
-65.6377	28.5826
-66.7512	28.02
16.9954	-22.6999
16.801	-23.0629
16.7097	-23.0743
18.0617	-23.9759
18.723	-22.9178
18.8856	-28.8298
21.1441	-31.6705
21.6953	-20.7173
20.9113	-32.3892
23.9127	-23.7686
23.4187	-23.8107
35.2253	-6.60373
-79.2138	12.5932
6.35469	12.5349
-16.6103	43.6374
18.403	-26.326
18.4032	-26.3259
-1.11813	-32.3668
-50.0331	40.8102
-40.8388	-8.09755
49.9557	-24.8705
-46.4425	34.5228
-46.2795	34.4183
-46.181	40.1167
-46.2561	40.1666
-45.9606	40.1326
6.58582	33.394
-23.0476	46.6179
-2.40969	68.8131
6.18549	37.2091
0.945209	26.5663
33.6382	5.48162
33.6797	6.73664
33.7352	7.14312
32.9399	6.06936
33.5235	6.33467
71.126	-48.7956
55.5371	11.6932
28.9819	17.9047
50.6257	11.3046
19.538	-7.33174
41.5861	12.6256
42.2364	6.33642
42.017	-27.403
-52.9936	42.5444
11.5171	-49.7039
-25.8653	5.06862
67.1061	-20.172
24.6461	-29.0615
8.0447	36.7581
53.967	-36.5921
35.2349	-50.1145
34.7254	-39.733
66.5689	-40.1453
12.9481	76.1096
42.4265	61.3605
-0.589638	-19.5778
-49.4203	-38.28
-70.3653	-11.1161
-76.5526	-3.06961
-82.7306	7.42035
-92.1509	15.6464
-3.23113	10.0539
-27.2325	67.1451
36.345	-30.1987
44.6066	-18.568
18.2426	-11.0548
45.3201	-22.5157
48.9475	-23.0084
41.6363	-30.1679
39.6705	-28.7249
8.69737	-18.0103
8.57483	-17.0667
-36.6184	-39.936
41.1574	1.4961
14.2225	40.0644
-0.134238	19.0973
-79.2191	-28.2154
73.9353	-45.6345
65.9668	-40.3539
55.2018	-48.0466
67.4958	26.8675
27.3527	-55.8882
23.4682	-62.1595
-9.86744	-58.5097
-9.88703	-58.4214
44.4665	-30.2099
63.3635	7.1118
32.313	24.024
-85.5311	11.869
-86.0604	12.445
76.7097	-36.236
53.8936	2.29545
68.0175	-46.0795
67.7797	-46.0141
-57.8781	-50.813
0.987578	35.9786
23.8879	-33.4408
-79.2777	-12.1662
18.2311	-38.1514
54.8784	1.78878
17.3981	-36.8676
6.42808	-20.6147
6.77103	-20.2722
-28.2523	-27.2449
-54.862	-28.8931
4.33839	6.06986
30.5098	31.72
53.8297	-22.4755
-4.69104	37.1913
-50.8265	-38.1569
-17.8979	-41.0063
-34.8284	18.0681
6.3351	-26.8422
28.1943	4.06413
30.6851	-36.6296
36.9099	-54.0923
45.7102	-17.5331
36.199	-54.4768
78.4997	-11.0123
24.7201	-44.0954
18.5612	-12.6585
59.7482	-54.1161
29.6876	-58.6772
35.5893	25.7854
14.1771	-14.174
75.8866	-14.309
33.2337	-51.9492
59.6443	-23.9776
58.0308	-18.9155
82.7985	-30.8351
47.3487	-25.756
81.9786	-29.546
74.4965	-21.6404
17.947	-8.31319
9.0944	-45.6226
74.1017	-3.40603
78.4997	-11.0123
36.2395	-53.147
-5.85226	37.1387
31.4547	-54.7928
24.5313	-54.6121
-13.7094	-33.8572
63.693	-44.748
16.0638	-31.1339
62.0876	-23.2571
45.907	-27.5101
42.044	-29.0751
20.3796	-13.1845
20.9378	-13.019
31.2148	-51.5522
19.9268	-49.0185
19.9048	-49.5918
18.4269	-49.7044
21.9872	-49.1591
20.7317	-50.7814
34.4391	-45.9218
27.6315	-49.8731
60.4538	-18.4496
73.3764	-15.7669
-10.9726	-51.4603
-57.5917	16.8337
-57.5223	16.9933
-57.5569	16.9162
-57.399	17.2753
-57.358	17.3833
-61.2239	-59.9733
6.26023	29.3031
4.60392	37.532
2.97408	26.743
23.4156	-45.3445
-5.43292	43.3649
-30.9565	34.1167
-9.64697	25.4463
56.4268	-25.8247
76.5007	-30.64
53.6101	-14.4317
55.2673	-14.1609
16.1456	-8.00639
16.0579	-7.96572
54.7437	-29.9135
55.5615	-47.2253
55.6496	-46.9505
-83.2612	-15.582
-73.5801	-9.28662
-65.3026	15.359
-65.3036	15.3926
-73.1649	-9.07021
-76.6639	-13.9699
2.25666	44.3789
77.8513	-22.1053
-90.4858	16.3431
-93.7315	15.8132
-43.8222	24.3479
-39.188	67.1876
-55.5647	-57.8615
-80.2938	7.32881
-1.92732	27.5849
6.18638	29.3935
5.13403	27.3185
63.5037	-50.8384
68.7461	-38.3004
69.1527	-38.863
-81.3749	-27.2372
-32.1903	-1.6986
-28.553	4.76664
-50.3136	35.0859
17.7469	2.90371
12.3277	-64.178
13.394	-31.7405
67.8491	-27.771
44.2976	-0.653869
32.7034	16.9494
32.3299	17.7736
31.8978	17.6449
-26.8393	36.687
36.2824	0.108373
4.06504	14.0595
30.5769	-7.04705
68.9948	-34.486
34.6942	6.17459
7.19131	10.4156
66.9546	-43.1519
-92.1616	16.7736
-81.4791	-27.0971
15.4785	-16.0413
15.6088	-15.3334
77.2236	-13.3407
76.3919	-13.044
65.7153	-21.4121
65.8671	-21.1819
65.9139	-19.0822
43.861	-30.0426
28.9177	-51.5598
58.78	-49.3877
-62.3759	7.98632
24.8853	0.786
23.7966	-3.68238
23.2134	-3.86111
23.3264	-4.30155
16.0255	-5.20905
-15.2597	-50.1236
-24.6583	-46.2071
-93.578	14.7159
-37.435	4.63791
48.3859	-25.4045
47.8254	-24.7249
74.4293	-27.5651
75.269	-28.5683
73.8729	-14.8041
63.8767	-21.4329
71.7389	-15.5275
76.139	-13.0272
72.1424	-29.3569
61.7239	-21.3155
56.4525	-28.3906
47.8464	-24.7605
3.40331	25.479
16.4228	-11.2844
43.9	-27.2544
49.4709	-24.7893
29.5105	-49.9822
28.5144	-52.9595
-55.4568	33.606
35.7014	22.8279
29.2212	9.86202
15.9051	-8.43678
32.5919	54.7472
63.9905	-31.8558
77.1122	-25.9202
62.1979	-20.3057
-32.6074	17.0749
-32.7004	17.1509
15.6218	10.9288
-4.33601	36.9427
-17.1749	35.6727
13.7657	-42.9501
-85.6531	12.1539
-89.7549	-24.1419
-81.3364	-29.2332
-49.0358	-38.7211
-73.9053	-16.9705
-75.4839	-14.1774
-79.4961	-22.9345
45.5409	-8.12298
40.6744	-6.4846
42.2933	-9.09133
45.983	-7.61951
45.5794	-8.63634
37.6469	-66.1332
22.9065	-35.7826
42.5781	-7.8464
37.3673	-66.0992
38.9044	-65.7314
70.4969	-24.2981
70.3997	-23.7097
-60.1379	-17.6679
-58.1733	-13.9552
-60.6517	-17.0324
-53.6605	37.3985
-53.6975	37.3965
-14.576	-38.2414
-14.964	-69.407
-3.39973	-6.18876
72.292	-31.1395
-22.5458	-36.8075
-80.6513	0.0221204
-60.2996	9.96505
33.0061	22.7266
-5.96889	3.7233
27.657	18.3813
-6.03235	3.73318
-59.0612	-55.6842
-66.9899	-47.8387
-72.7711	-50.9029
-58.5088	-61.7506
-60.3765	-63.4065
-58.0277	-59.3446
-59.8238	-62.4987
-70.6957	-16.3125
-65.2819	-48.7097
-74.4216	-49.445
-70.9834	-45.2848
-67.3228	-44.995
-70.7495	-46.6803
-70.3971	-45.7705
-55.7294	-63.8802
-59.7957	-61.3537
-56.514	-59.9127
-72.472	-53.1203
-57.6683	-63.5829
-70.3189	-48.9095
-57.1772	-65.0212
-72.2681	-49.0304
-68.8409	-42.8349
-74.4449	-51.3403
-66.0211	-31.2416
-64.8017	-32.8022
-66.2579	-44.9344
-72.4319	-46.5108
-59.3869	-63.7383
-56.2606	-62.6068
-67.1726	-41.6635
-51.5076	-59.8484
-51.3431	-59.5978
-68.7803	-50.354
-65.3316	-47.9938
-65.267	-46.865
-61.7271	-35.6752
-70.6083	-47.9953
-73.3034	-49.0311
-63.4173	-45.7566
-63.4466	-45.809
-67.7419	-38.5702
-72.5121	-40.1943
-66.422	-28.6566
-55.7367	-58.1719
-56.3122	-63.4461
-72.3026	-43.0242
-57.7352	-62.487
-60.1078	-60.3113
-64.867	-44.4488
-65.0215	-44.5076
-59.8973	-59.5757
-58.5228	-62.7201
-65.8116	-48.2297
-66.1982	-46.273
-70.5468	-44.3749
32.9834	-9.13292
65.5706	-40.4377
45.0322	-9.45557
-69.8918	-40.3108
-72.0036	-51.2668
-58.1964	-18.2186
-51.0686	-59.1943
-60.4409	-63.9625
54.0091	43.9255
-87.8083	-26.2986
-10.3221	-45.5036
-19.1477	-50.5072
45.8006	11.6633
-6.46857	0.93605
19.3174	-0.356467
19.0669	-5.20287
-32.2686	-35.5527
-9.25196	-48.7565
-25.169	-43.4956
-96.8396	15.2898
-50.5884	39.3474
13.1235	-25.7193
28.5624	1.54313
28.0132	2.21135
46.8505	7.30352
32.4743	54.7144
57.106	1.67711
73.6469	2.62219
-61.5358	-4.88583
62.0474	-29.87
53.693	-2.14689
49.4811	-10.1917
-47.8877	12.5621
33.3244	-52.1591
21.5381	-47.7352
81.8941	-32.7019
60.9435	-33.3267
68.1267	-42.0385
20.3388	-32.2112
77.8902	-15.215
68.2898	-6.60454
-82.6851	3.71247
3.21638	-43.1418
16.7891	-16.8612
20.365	-14.0606
19.1021	-48.813
25.5229	-44.028
-50.5328	-30.0068
-50.9853	-29.3836
-50.4122	-30.4277
-16.4982	21.8136
-51.1243	-29.2181
-53.662	42.547
-71.3455	5.91826
-51.438	38.989
32.4583	-43.6127
-54.0615	11.2852
46.3552	-30.8642
45.5511	14.5754
-37.4898	19.0017
-39.6968	5.27307
13.0672	-53.9921
-42.219	14.0894
-75.4323	12.5386
-93.4322	0.827102
2.76193	-55.8633
9.65147	-46.3923
62.4562	-54.7322
-68.5584	-19.4913
-66.4562	-21.8183
-70.5172	5.63348
-72.6254	3.37075
-70.3994	5.52149
30.9985	13.5516
5.16177	-33.7497
-73.5439	-9.54824
54.9323	-20.4716
27.7513	1.14096
-25.3413	-28.8568
44.0366	-27.9454
59.8975	-9.99011
64.0833	-21.2793
-11.2452	-40.0159
44.0966	-9.10295
-72.3777	-20.3019
-39.1283	-48.8663
-39.9259	-46.7959
-37.4747	22.8395
-79.7916	0.632174
-58.0177	-44.2627
-55.9612	-19.7054
46.272	-8.19171
2.29647	-48.6608
72.7374	-15.6872
-45.6667	24.5075
23.7232	-33.2107
17.6037	-37.4455
76.587	-42.1844
-1.29576	12.6158
-1.26362	12.5264
41.8549	-26.265
42.7885	-29.0796
40.5692	-29.0662
23.4932	-45.3015
19.5346	-15.3429
19.0858	-62.4269
36.284	-30.2706
58.5363	-48.8699
44.6351	1.95865
36.7416	-8.48016
21.2108	-51.3296
21.004	-52.1159
43.6377	-31.5338
43.4649	-31.5227
67.0548	-10.9733
45.9354	-25.2359
45.9994	-26.6613
41.9793	-26.4658
41.0948	-27.5957
40.057	-26.4223
23.8615	-47.7943
60.7877	-19.7241
42.0034	-31.389
56.8451	-29.3218
63.8196	-18.4784
3.10815	-40.6664
36.4551	-67.3318
19.7924	-7.28128
24.403	-33.6976
74.6968	-22.7591
75.4052	-29.544
41.4856	30.0189
-86.9134	-25.4727
-35.4991	6.22837
-25.3388	6.55348
-27.2033	5.43027
-13.9891	-34.0037
-6.43129	-15.0694
-12.3579	-57.8595
-12.1762	-57.9093
-12.6581	-57.7989
-11.8781	-57.9194
-11.8087	-57.9313
-0.902229	10.2197
41.2297	-19.1886
35.2037	-30.176
37.1651	-30.2587
28.7051	-53.1289
22.5829	-48.5834
25.5319	-57.5339
31.1695	-50.6633
24.7499	-44.0225
-48.4362	-37.9128
-25.6397	20.4503
-4.53542	33.3672
60.1852	12.7147
55.3279	21.6852
-54.0229	41.7665
-31.8589	1.18813
-63.0885	-26.9391
-20.4441	35.7622
-22.3903	-32.5055
-12.9293	21.688
-42.4663	-47.3042
-10.9206	32.685
61.0107	-53.1203
59.8016	-52.1788
17.4358	-36.2481
23.1573	-32.9592
-1.38673	68.1676
57.6215	-18.6076
20.929	-28.8666
-63.4211	-28.2502
-2.97477	-41.2165
-50.9472	37.2672
34.2097	-8.97093
-15.4963	-41.1349
50.1982	-25.8761
44.7772	-17.5625
-82.3521	-28.0688
-5.40597	-53.326
-52.1145	-27.7714
-53.5814	-26.9721
-85.2887	-26.8622
-54.8397	-19.3834
-59.8456	-30.1198
-50.0356	-34.7017
-50.0351	31.8968
-6.40775	46.3753
-10.8847	-35.1323
-48.1732	39.6714
39.6678	-51.281
-46.1149	-4.97325
-14.5251	-26.2488
-63.0449	11.6316
38.6539	29.6651
59.2693	14.1302
57.187	31.2439
24.6389	5.91215
23.7678	6.24611
24.2647	5.71776
54.0127	2.84518
18.0225	-34.3141
-4.73478	37.2069
75.8262	-17.2336
14.6927	-32.0731
13.8809	-33.0441
-41.922	-31.114
-37.4739	-33.8728
-67.2757	8.14987
-91.4731	17.1342
-94.0251	14.7964
-93.1796	14.5598
-7.71748	-38.1705
-38.5987	-21.2928
-68.0884	-13.789
-62.173	-29.5662
64.6971	-40.1851
18.942	8.66647
1.5513	-2.98495
19.116	-15.5816
56.119	-54.9932
-63.7067	-53.4421
25.217	-58.4142
34.2899	-45.5129
3.51076	16.0989
20.6625	-46.2584
-48.9896	44.1111
47.2536	-18.4781
36.3254	-29.5622
81.2091	-30.8126
78.7887	-28.1884
59.8577	7.28042
-31.1149	-8.18081
39.7826	-47.0727
46.0167	-45.3322
67.5562	-47.4809
74.808	-37.6602
-52.67	11.6988
-54.1371	-17.0439
-1.81397	30.9354
-69.8477	2.84227
-39.8667	8.62707
-71.0106	16.3102
-27.9979	0.464747
-42.4655	12.0451
-51.0655	16.655
-51.2474	16.947
3.45459	25.6668
4.37688	50.022
45.8272	-17.6572
-53.1565	-37.774
-63.9968	-29.6342
-55.9715	-60.6485
-72.5819	-50.4072
22.1939	-46.284
45.7866	-2.57987
7.65015	37.1707
-0.989883	26.2205
2.51727	23.4294
-35.9247	11.4507
-55.6336	-47.1686
-7.37844	16.8578
-73.8728	-48.5197
-73.9694	-48.8395
-71.9155	-48.0908
-72.5492	0.569323
-57.5633	-36.0552
51.2944	4.62427
-33.764	-49.8958
2.41545	-48.7686
35.0297	-31.5054
20.045	-60.0067
19.0896	-62.2309
17.1548	-56.4547
27.1146	-9.2322
-75.8459	10.7788
22.0983	-59.6805
14.3172	-58.637
20.4256	-17.1043
39.1008	-33.0029
28.9583	-43.0956
18.4531	-45.7509
16.0501	-45.3678
33.344	-12.1863
57.6065	-54.0156
61.4611	-55.8266
62.1532	-53.1172
60.1029	-53.0765
-51.8712	4.15603
17.2628	-47.3097
10.0248	56.0657
-47.9684	20.5232
43.7962	-34.7194
22.6342	-57.8669
-39.2503	-1.29288
78.0724	-7.54122
62.0533	-40.2819
50.7705	-47.3169
49.6703	-48.2112
67.8774	-36.639
49.8936	-42.2138
46.1494	-10.5506
-47.2761	13.7673
-47.4925	10.5688
-47.2579	10.3146
-47.353	10.5217
-70.4953	-47.8482
-75.1159	-17.7661
12.6781	8.0609
56.0244	33.4851
35.4175	-56.2601
-37.8962	-28.0847
-93.4244	1.24182
49.7828	-23.0698
56.474	9.8691
-38.5444	-3.31235
22.2732	-42.9283
46.3596	2.83692
23.3933	-28.8467
24.1266	-29.4025
22.656	-9.61922
-40.1676	6.69766
-55.1321	28.5693
-25.8476	-20.081
-6.43181	4.03752
-40.5176	-44.2153
58.5565	-18.7875
-63.7789	-35.6966
-72.5436	-23.4967
-56.9875	-31.5273
-74.1454	-44.18
-65.4716	-33.5074
-74.9022	-49.9277
-63.634	-42.0256
-73.4741	-47.0974
-11.2109	-48.7006
55.0596	-36.4553
70.043	-37.8851
45.0041	-11.1464
34.7772	-39.4765
35.2711	-45.5956
39.5569	-47.4373
75.1139	-40.1569
76.7316	-40.7804
14.9658	-31.4144
26.5363	-29.9631
15.4848	-22.0811
60.2635	-25.2149
24.696	-0.263674
15.5723	-22.133
74.0453	-28.5974
46.0459	-19.9403
71.0385	-12.4769
45.0748	-22.542
-63.8549	-22.302
-33.1479	-13.3834
20.0445	0.293782
-65.7076	18.2864
6.11854	10.7078
11.5403	-3.31608
-63.3389	-19.99
-62.9927	-20.0074
-63.7604	17.1272
59.2128	-52.9113
-62.1708	-30.2354
-42.3272	-55.2631
-0.605783	-41.9585
78.1052	-16.1772
46.2494	-20.859
44.3045	-25.8914
47.2141	-20.2657
23.1007	-57.6002
-47.4126	20.2437
-45.3241	0.394293
19.2033	11.505
22.0824	-7.82335
41.5517	-23.8923
18.9461	-49.6386
23.458	-46.8208
42.8203	-24.8061
-46.309	-48.5622
-82.5629	-23.5334
-37.3621	-39.0554
-38.2463	-3.1399
56.0698	-16.5571
8.58759	11.9629
-16.6931	43.7221
9.96925	11.7682
5.58178	10.6286
84.955	-29.6372
12.2928	-26.8274
-80.277	-12.8124
-70.637	-43.5432
35.8367	13.5806
-61.9324	-53.8778
45.4501	-22.434
69.0596	-18.0262
65.6653	-19.6676
54.5337	22.3298
39.9269	-21.9032
-9.93384	-58.3739
-36.7462	11.7213
64.6673	-15.8632
-49.7012	-7.48304
-48.3302	-7.39903
-48.2741	-7.39248
-3.84074	23.6612
-13.5032	-42.6717
-45.6941	-16.929
4.80376	-26.3697
32.3782	-16.2136
56.1363	-16.6466
54.8915	-15.5654
65.7428	-1.48852
23.5815	-63.7453
74.2001	-25.2754
71.3053	-24.9636
-82.6077	-6.86625
31.958	24.1375
2.12775	-55.2627
-76.8587	-20.5252
61.8826	-22.5511
60.8837	-31.2383
-61.26	-27.7173
4.56174	10.5556
7.67574	55.5274
2.6808	10.818
48.0886	10.3486
-56.9233	-50.5388
-19.4387	-24.3322
57.909	-15.3312
23.5665	0.710553
-1.71649	-19.7501
18.4267	-5.60215
-52.1526	-31.3038
-4.16446	23.7042
48.5436	-21.0769
-45.8636	24.9042
-36.8248	15.075
-37.6022	-28.6622
74.5645	-12.9293
61.0426	-31.966
60.6945	-32.6077
36.9703	-31.9324
42.6151	-30.9004
24.4596	-49.7618
53.2388	-36.7256
53.6833	-36.6923
48.7655	-16.623
71.1523	-37.896
33.6486	-8.8002
49.7422	-49.0213
10.9379	4.39246
35.3163	-50.0243
38.192	-41.0596
36.9342	-7.4135
77.4517	-4.30605
48.3588	-8.92875
78.9842	-22.0592
78.8167	-11.9561
34.3917	-44.5673
-41.0792	11.2389
13.0548	-53.9398
46.9567	2.06863
21.1713	-10.8699
21.1343	-10.9856
21.9642	-10.114
22.5421	-9.66101
21.3244	4.47269
21.2489	4.4266
14.7672	-17.887
-48.0643	-2.29213
-52.2485	-7.21195
-24.7817	-49.8104
-64.6118	-46.8153
-64.0572	-31.1642
-23.9901	-10.9919
55.3048	-15.8879
-50.0624	-25.4569
-56.3884	29.978
39.8072	27.3144
1.08985	-60.6306
1.03653	-60.6274
-8.58989	19.9097
-32.3667	3.00327
52.0611	0.522964
59.6461	-20.2281
28.975	17.743
6.78641	2.75227
57.3886	3.26018
53.7779	-3.88061
64.9156	-15.2901
-20.6243	45.6354
15.6087	10.9479
52.4363	-36.7965
62.1577	-37.6363
42.8388	11.2287
15.6393	-10.0751
70.0628	3.39097
17.2358	-13.2181
29.6203	48.455
-32.8412	-36.2031
-35.746	-41.2409
47.1196	-2.24109
-19.3975	-46.1158
32.3782	-16.2136
-13.3561	18.9775
4.70369	12.2513
47.8089	-19.8144
48.4472	-20.9624
26.4529	-52.1175
44.6596	-26.5621
54.7464	-24.0134
32.7181	55.2713
-73.3723	-9.04942
14.0664	18.5945
-10.7867	40.0364
-42.6403	-16.3292
-25.663	-39.3179
12.4455	-3.78439
35.8126	-4.76381
-16.3599	6.54973
64.3143	-40.023
4.24717	-8.7564
-80.0217	-15.7744
-73.4578	-8.25578
32.5177	53.0932
8.41891	-10.6277
71.4512	-48.8704
64.0822	-19.3595
75.5621	-14.0237
77.6705	-16.0139
18.8454	-45.4364
19.578	-45.9994
24.6193	-56.4882
22.8826	-53.3678
-71.0773	17.297
-41.8253	-28.3322
31.9888	-10.28
44.4194	-48.0774
50.0413	-10.5883
49.7594	-10.3964
54.7511	-36.4881
36.5554	-46.4387
49.8996	-48.3519
59.5243	-23.1089
-36.9452	9.59256
-37.4768	12.1941
3.03613	-26.5585
4.40489	-26.7532
-65.768	-11.6754
-77.0768	-5.1935
-43.7036	-39.0465
26.5317	-2.95961
-0.228304	12.8002
21.5144	-24.5824
-76.914	-18.4933
36.5182	19.6965
41.9096	16.041
-50.3924	20.9334
-50.4179	-22.6833
-39.3741	-24.5072
-62.1167	-58.1057
65.1886	-20.1744
-61.3507	-37.2316
-35.4865	-40.5519
61.6037	-21.5152
24.6951	22.4326
-61.9651	4.07856
-40.9884	-18.1941
51.3078	13.3499
-13.7215	18.6177
-58.5188	-30.1046
-38.6674	-42.4635
56.6839	22.9121
-59.8739	-41.528
-67.4143	-0.146144
63.3406	7.2155
-59.3047	-1.80651
58.0754	-19.2992
11.2611	47.3636
51.3193	36.0894
-70.8651	-49.4641
-35.314	47.582
-10.8712	-36.4982
72.062	-29.2983
-84.3706	-24.715
-19.3662	-33.1352
-55.0761	-3.08057
-12.2163	-39.7358
80.015	-29.8292
15.5458	-15.4195
-50.9954	30.8308
63.002	-18.7298
62.9071	-26.8425
44.9547	-28.1069
-42.2041	-10.2048
22.0668	-59.5022
36.5581	-31.1927
20.0617	-14.8729
-74.3816	-17.6793
-73.3702	-17.6025
41.7782	-3.53646
-23.7046	47.446
-59.2704	-41.2701
-17.4125	41.2202
-61.7213	-53.4202
6.28598	9.9361
17.6876	-19.1141
11.8592	28.0933
8.37868	71.2124
-6.85018	82.5493
5.73519	76.316
8.38191	71.1713
-40.0123	-45.7829
-39.0816	-41.8759
-73.2058	-29.8585
-80.6149	-14.7174
-60.7712	-64.6428
-58.9868	-63.9123
-63.058	-47.8892
-63.7575	-44.853
-62.541	-48.3536
66.0888	-13.9907
6.43158	9.71445
51.2706	-32.051
-31.4982	15.595
-40.2088	-43.8816
51.6919	31.0052
-41.6099	0.448716
-31.8346	-27.1505
-0.879175	37.3672
35.7294	-4.14965
-64.7825	-32.7491
-74.2975	-19.1812
-63.7466	-31.0028
-50.4688	12.2475
68.0205	-2.25427
63.3009	7.06058
-57.6093	-50.456
-8.24531	19.438
62.1365	-6.99874
-2.02302	22.1449
26.736	57.2828
2.45307	43.5148
-39.4668	-11.9216
-9.85565	32.5902
1.31265	24.0117
15.1106	46.2373
-0.205067	-8.04096
25.4951	42.5361
70.1945	-13.7851
18.528	-27.3504
12.2929	-28.3595
12.1421	-28.3041
41.0521	-31.1626
38.5434	-32.8921
66.8077	-16.8177
63.2664	-24.7547
-17.2459	23.8815
-12.7055	30.3438
81.6332	25.3529
-29.1275	-42.9945
-56.5005	-50.6181
-48.2255	-53.5495
28.3264	4.21037
-51.1076	-44.2514
-61.6084	5.16613
13.1899	7.1829
-78.1539	-29.9008
8.20503	27.9426
-14.4684	46.7846
-22.6006	47.1342
-23.8094	43.9409
25.8795	-17.9268
-82.3047	-17.4442
-57.1803	-36.9358
9.02219	46.2335
60.283	-30.7517
62.7976	-24.6117
32.5672	-16.0599
55.1378	-23.9588
-23.0393	10.3644
-38.5825	-21.2847
50.1053	25.9909
-44.2134	24.1016
23.8859	9.14216
23.4816	8.47044
63.1809	-18.9761
57.6669	-15.8303
62.3477	-20.7039
2.64381	12.2575
6.18576	11.0823
-82.8952	11.7712
81.8036	26.3013
81.2144	25.4833
81.9986	25.2187
82.215	25.1042
81.4833	27.45
14.852	-12.6372
13.7982	-12.1667
-48.6135	-40.3949
-19.9843	-33.1987
24.3771	-41.6977
-1.72555	-20.1396
2.06325	5.70483
39.1101	-3.8975
-22.3287	22.1675
-40.7293	-18.8291
10.0739	-25.3309
20.4346	-51.0228
17.6046	-11.5862
76.9966	-3.96845
43.3497	-28.3662
29.6185	-49.6319
71.8612	-11.0045
-42.0882	-9.80462
-48.2273	12.579
67.3607	-36.046
67.2625	-36.0767
24.4113	-48.7211
-46.5746	-42.0361
-33.4598	-55.2916
-68.9738	-9.49628
-53.9311	42.924
-14.1705	-11.795
64.6785	30.1252
68.5054	-24.9834
40.6164	50.2917
26.9573	55.6205
65.3639	20.6019
-12.8726	81.9846
-28.2132	73.1615
-10.8349	81.5902
-7.1984	65.7019
8.68758	-40.8643
-12.077	-24.8777
63.6177	11.9293
52.743	8.6303
52.7285	7.97035
-17.4648	12.7607
-12.899	-28.5944
-70.4897	0.841013
70.6636	-41.2735
56.6588	-39.1344
45.2756	-18.168
-10.6853	-26.7015
24.5932	22.7534
31.0186	13.7671
6.33004	37.4999
11.8836	43.9403
-3.09165	44.9912
24.809	-46.1581
-1.85491	-19.5773
11.6363	-12.602
-48.4894	41.6999
-35.4306	50.1229
-25.9632	61.3027
-29.1146	52.4988
-48.8629	42.66
-82.2189	7.76387
-9.5937	-56.9372
-6.44849	1.14748
-48.7606	29.1532
-48.727	29.0988
-14.6856	-33.8534
-1.58626	-28.2591
55.7062	-27.4588
69.6298	-45.9845
-9.25037	-45.4738
37.3429	-41.1601
-7.1568	34.1993
-11.21	35.0717
-27.9119	44.1184
-11.0195	37.1666
-12.9882	40.7995
-25.7793	34.9235
-31.038	71.1533
26.2241	-11.2556
-6.1907	77.7722
-22.9025	49.9424
1.34605	28.9308
-18.1446	56.0696
44.1099	17.9978
-49.8147	-1.63073
-29.3108	49.5748
-23.9799	35.4807
-7.56416	41.615
-17.3738	36.067
-62.0012	-16.4122
12.5584	7.38203
-4.02188	42.2411
-23.3296	49.877
-23.1583	37.3059
9.62477	34.422
14.9141	46.324
-25.7034	-51.2465
-25.6878	-51.2004
25.9959	-55.4014
-77.1453	-49.1512
-47.3689	-27.3222
-52.3342	43.2362
-49.5304	42.0707
31.1471	52.7436
1.95399	30.14
-24.4787	49.612
10.6202	14.1646
9.77723	13.2978
10.4786	14.0864
10.6371	14.4322
10.4129	21.3528
10.6085	21.4125
2.20509	0.472563
-40.8767	7.76977
-13.742	-29.243
-29.6037	51.4816
21.9265	12.8703
32.7699	25.1126
-12.3776	19.8797
-26.0135	46.0412
1.96346	8.16419
-13.4972	-46.6565
2.44741	36.8592
57.2374	-25.2951
55.4838	-22.6806
15.803	-0.43795
15.7965	-0.410493
17.4502	33.8456
-76.2459	-18.4393
12.8461	-11.986
69.771	-11.2401
-60.6302	-14.888
-48.4123	-1.2704
-44.3064	3.36325
-81.8946	-19.9559
-80.4966	-15.2757
-4.13731	46.4117
-80.1251	15.0293
23.2353	-23.8897
-13.4963	-6.97447
65.4009	-38.1139
20.9042	-15.6018
60.983	-9.91509
60.9435	-23.6691
-39.3107	-47.4852
-27.0052	25.8148
62.6858	-40.1438
63.9514	-39.9736
64.4348	-47.1626
-12.7509	34.9346
-24.6138	47.4766
-48.1984	18.1337
-25.4761	52.4658
-63.2971	-29.4002
15.2058	-23.3489
-11.3742	-55.5662
56.6043	-27.993
21.1823	0.399215
20.4763	-2.34232
19.1088	-0.812177
-43.4439	32.8069
-48.6908	35.4149
-80.3055	5.12144
47.0558	-26.7443
33.1183	53.9861
4.65953	35.1928
-24.3958	45.5312
-23.7812	45.0926
-33.2215	13.1186
-59.4699	-44.2287
37.183	-54.358
-58.1876	-50.8352
-8.43651	50.568
15.8744	70.5655
38.9494	50.8839
27.0541	57.8311
-26.1496	66.1847
-6.9222	67.6454
39.3117	35.7518
12.053	39.9621
-11.3491	49.1597
-60.0689	-23.4757
-25.6517	-51.2291
25.7877	-11.5624
40.4491	43.2772
84.9544	-29.637
-67.126	-48.5552
-80.5162	-14.0449
-81.979	-13.9636
10.2462	11.6625
-48.7528	-2.52902
-20.0136	-45.2563
-10.9252	18.052
-15.7965	-9.44001
-54.7208	-19.0956
-36.0205	0.606788
-81.4789	13.4867
-9.51121	-57.7337
-23.684	-40.8872
-54.1388	37.4754
-3.33221	0.942534
2.65464	-14.0784
41.2023	-6.71146
-57.4513	-58.6681
-10.5926	10.8488
10.7682	-36.5402
-55.0891	-49.8989
3.39794	35.6553
2.66782	23.4615
-11.0131	35.9405
-75.103	-16.1359
-47.5748	40.8887
-54.1233	41.2257
-39.5771	-12.1755
-46.1687	-8.48216
11.8946	-25.0545
-47.7492	-51.7172
-7.38315	-42.7772
22.1508	-43.0509
-34.8301	-45.6517
-28.1604	-17.5138
36.5217	-7.66562
-16.8105	-35.3071
42.0549	-33.6362
-75.5087	-24.3911
21.7061	29.4045
-39.7439	-39.4249
-73.8447	-30.8417
-36.7576	-40.2727
-73.0111	-30.1919
-71.6425	-31.5367
-71.7722	-31.4673
-73.1124	-30.261
-71.2141	-31.738
-73.4791	-31.2184
-81.3643	6.00814
-19.268	-0.641352
-9.05442	-28.0284
-18.7528	-1.94366
41.2374	-52.5849
12.523	-22.5938
48.5338	22.3795
-18.8283	-1.92344
4.81967	-21.3472
46.2927	-2.58922
-2.22886	-23.5344
-64.4587	-22.9513
46.3937	12.0119
-0.429752	-13.2223
-30.9968	-3.16557
-1.4822	-13.4753
4.43807	36.5219
36.1532	43.9266
12.751	-64.8227
-59.7603	-26.2796
2.63834	3.21622
39.8857	-3.61914
53.5838	44.7205
54.0346	42.7768
52.574	45.4855
-58.334	-56.912
-2.45884	-35.7748
-14.6165	-37.2145
-25.6438	36.8868
-27.1057	-2.50372
-75.6334	8.63764
-14.0162	32.8996
-12.6513	32.216
-6.80904	27.7507
-7.5978	27.3676
29.1299	49.0269
-22.5653	43.63
-41.6137	-37.0687
-43.6365	-52.3326
-78.1569	-27.0095
-42.8105	-39.8919
-41.7156	-41.0733
-40.2379	-41.6908
-40.5696	-39.8005
-41.7828	-39.4014
-41.9923	-43.3117
-42.4973	-43.6912
-41.8408	-46.0862
-39.1256	-44.9555
-64.0732	-22.6931
-11.9774	-37.1617
-13.8158	-36.9069
-1.55704	-13.7755
21.0091	-61.9261
38.6224	-33.1146
-9.01245	-30.1655
-2.22246	-35.3721
-31.7585	15.9655
12.523	-64.8093
-4.30266	-42.0741
-48.1371	-37.312
-65.3538	-48.7459
-76.9902	2.986
-74.142	-49.0202
-73.8732	-48.5199
-74.6881	-48.4791
-68.5434	-48.7956
-72.2672	-49.0299
-71.9155	-48.0908
-70.3971	-45.7705
-74.105	-49.9681
-70.9834	-45.2848
-70.7494	-46.6803
-68.65	-42.9048
-67.3224	-44.9945
-72.472	-53.1203
-57.6683	-63.5829
-59.7957	-61.3537
-57.1772	-65.0212
-72.5121	-40.1943
48.0225	-54.2587
-23.398	32.535
-47.6607	-52.4161
-91.1155	15.9214
-57.088	-23.8604
-59.4883	-52.5989
-64.1558	-7.41471
-72.7418	-17.6289
-65.7727	-9.2482
-77.7232	-37.4524
-13.8151	-3.81908
-10.526	-5.61926
29.2643	29.2917
-61.2395	-30.9468
-0.78253	20.9231
-52.625	-36.2973
-32.5303	-2.21982
-38.1017	8.95995
-47.1138	33.633
-51.9668	-25.3057
9.72859	2.5527
-15.2512	48.5873
-15.6131	48.6885
-15.0381	32.3752
-0.318522	19.6883
-59.9962	-30.25
-16.2135	26.8031
-66.5946	-7.05656
-73.0256	-3.16457
45.9693	-1.7228
-48.9726	36.4346
-33.3314	13.3716
-17.8061	-8.43504
-48.2674	-10.9
-48.1318	-10.796
-21.7946	-9.4977
-56.5812	-6.57517
-50.5558	-11.638
-5.70497	-10.1266
-2.76867	7.29466
-58.6004	-34.4784
-75.0199	-23.065
-79.0518	-28.4864
-10.6721	-5.30474
-14.6256	33.7856
-8.10126	30.5005
-64.4887	-18.4067
-56.0173	1.11432
-21.9962	-4.75305
12.6716	-64.9719
-66.9875	9.54112
-31.5903	-7.99582
29.5542	20.7682
76.0989	10.9589
-58.1993	-40.5605
-58.066	-40.4611
-51.3921	-14.3114
37.282	59.1124
5.78516	63.8701
9.97996	75.9276
36.4639	-27.9674
37.397	-30.9621
60.8464	-20.9508
11.4556	6.22379
11.9942	17.1121
55.6736	-12.8472
26.8977	-29.9798
-61.4637	-4.80041
-24.1618	38.9213
17.0505	61.9969
-15.8242	-41.624
21.2805	50.302
-50.9687	-20.2525
-51.1538	-19.9998
74.9995	-26.7869
73.6014	-19.0196
-16.1924	15.4642
-16.4401	15.6702
-15.7189	12.953
47.5962	-26.5876
74.0284	-9.56928
77.4805	-29.8111
77.0271	-30.9007
78.4437	-27.9874
80.5968	-26.1282
75.3314	-15.1593
-75.3658	-40.2649
76.5733	-34.5559
75.3884	-11.3047
45.6623	-25.6576
67.3852	-44.3269
-81.3675	-1.70731
-45.0552	-30.2343
-15.1299	-6.42609
-7.73762	26.6711
-83.271	19.2812
-40.7487	-37.0586
-24.5387	-45.0738
-39.8965	-47.7256
-41.119	-45.7117
-41.8169	-43.8195
-41.959	-39.0679
71.2387	-18.4868
26.6841	-10.2338
-67.7523	-12.278
-23.3941	-26.7357
69.0064	-34.5357
-60.0447	-57.4075
-90.0005	-8.92611
30.3906	-43.8251
-81.4494	-15.2385
-79.8579	-15.9757
-80.6411	-14.256
-79.6214	-16.3808
41.1579	1.71326
34.5814	-41.8189
25.4745	-59.109
27.9874	4.66879
-79.7307	-18.5192
0.423349	35.9083
-98.5402	13.6229
-98.5402	13.6229
-99.3515	14.4799
-97.5758	14.8292
-98.2848	14.2996
-98.3352	14.8799
-97.5758	14.8292
-97.5757	14.8292
-98.7323	14.0691
-64.0764	-41.686
28.0918	-59.5027
33.4753	-48.2253
10.5478	2.01511
47.7121	-46.1604
65.0789	-49.6507
-68.2447	-25.4768
47.3229	-45.9529
-15.1609	-44.86
40.1267	43.3502
42.2646	10.5831
32.5052	-11.4291
-60.5433	-13.9085
28.0344	-57.4429
33.9296	-48.8637
33.1339	-48.7228
22.102	-50.9304
-65.8774	-45.1945
-85.0612	-9.03121
3.88927	38.4812
25.5696	0.189244
39.1697	46.6054
-51.4028	37.124
-41.4607	12.425
28.8495	4.46291
37.7168	44.6575
39.3161	46.6319
42.3162	44.3139
28.3468	-57.3443
15.0363	-31.1718
3.28651	-42.6719
14.7826	-31.4722
14.5251	-31.8373
15.5847	-31.2931
36.2613	-54.3835
41.475	-32.4817
27.5762	-43.4869
20.2853	-59.0258
6.56706	-4.16314
65.1542	-43.8841
72.2234	-40.234
10.1049	43.5096
62.1528	-55.8359
67.8708	-27.7214
19.6979	-58.1781
37.482	-55.1781
-70.8937	-6.02162
-59.461	-58.898
43.8703	-7.93767
54.7759	44.2384
-63.923	-24.6744
1.67623	-31.2615
-13.3155	-54.4106
-10.9893	-45.7009
-9.58903	54.6373
38.8203	5.52882
33.3227	44.0756
-28.4028	-27.4065
28.1172	28.5556
29.2132	29.2215
-37.0692	40.4052
-69.3177	-50.3999
-95.566	14.2214
-2.22803	-44.5575
-7.68429	40.743
39.3862	-3.88401
54.1987	10.3643
-14.951	40.1444
-79.7385	-22.4212
-78.7285	-26.2198
60.5231	10.584
-8.28623	28.0391
-16.2419	30.7874
-16.175	30.8702
-51.3231	-24.1875
-5.11692	-2.8963
-0.444465	23.7133
-6.10421	25.3512
-81.2076	11.1462
-7.17097	27.9898
-18.2762	-2.99685
-59.9245	-62.7386
-54.2672	-21.3332
8.75625	-1.96923
4.54241	-8.76359
-24.7681	39.1327
59.8886	-25.5787
-26.1417	-16.6363
38.2903	-8.47271
35.195	-67.9079
-35.3705	9.27616
66.0091	-47.1143
14.1612	-1.81944
-58.9003	-19.7813
33.4032	21.3586
43.1179	28.8237
56.3896	-11.539
48.3922	34.7445
47.9979	34.8552
68.5708	-45.2579
68.1418	-46.4368
71.3307	-43.3437
66.9134	-46.0153
70.1843	-43.4144
38.3759	58.6941
5.12988	64.704
8.3991	75.257
8.39906	75.2564
26.8254	42.0875
9.41146	78.5808
11.5251	79.4204
9.41146	78.5808
11.5251	79.4204
9.41146	78.5808
14.047	82.0479
7.70841	76.0199
9.06149	71.7895
10.1565	81.3905
8.28659	81.7769
9.53189	82.0209
8.42269	80.6841
11.1712	78.8891
10.9731	79.7721
11.1712	78.8891
-0.293018	75.3704
10.9731	79.7721
2.25472	71.2285
-43.1651	55.1423
9.70372	79.6112
9.7146	82.2003
-0.571649	75.5199
-40.9054	22.9034
8.25492	81.4657
6.61917	76.1184
7.42964	85.8908
13.2439	82.2551
8.53036	82.7195
9.1889	82.6736
5.1639	80.8935
3.51335	81.9786
-7.79114	81.2845
-4.03121	76.9305
2.5976	82.1092
3.51337	81.9784
3.51337	81.9784
-7.8645	80.9595
2.59757	82.1092
3.5134	81.9784
9.00533	71.8152
3.85401	82.2895
7.23933	82.9768
-2.51285	77.4051
-41.1062	57.3686
7.24545	82.4504
-51.3615	-14.2372
56.9606	1.68222
56.1581	1.35109
50.0678	25.978
13.4953	2.17459
-19.0734	40.0374
-12.7886	31.6025
-64.38	0.0489307
-42.3464	-50.1515
0.464946	-11.2521
-1.64895	25.0101
5.48287	81.4567
-61.4461	-37.0779
84.5799	22.3949
20.6368	-2.57868
-73.4123	-7.20756
36.0737	62.27
83.4247	22.6912
83.4247	22.6912
24.8679	21.573
36.4076	59.0673
38.9643	61.0546
27.3953	-64.0437
-34.8262	-8.15882
37.2641	42.1802
29.88	9.33136
-0.296547	24.3095
59.7758	59.1737
39.0677	61.0759
56.4707	22.1772
-48.5523	-29.8207
-64.0831	4.21811
-46.2714	-20.5543
-76.575	-14.4869
49.2875	22.5843
31.9754	23.5353
1.17851	33.331
86.682	20.5884
46.313	54.1613
81.8172	8.23688
-66.7137	-21.727
31.5367	45.6309
40.394	18.6124
37.7314	17.0753
-58.1431	-7.8055
-58.4186	-22.11
36.2278	36.4573
33.9268	16.9985
31.2584	3.95845
31.2458	3.94458
42.9334	18.198
14.043	3.64109
14.0673	3.65639
13.8069	3.28498
-8.43216	11.4655
-8.42237	11.463
48.3639	40.3867
74.2402	11.4298
-34.9833	-8.1802
-17.2808	40.3079
-0.65807	-13.0846
-14.9509	40.1444
19.46	41.5512
55.2113	13.0481
54.7463	55.8811
54.2918	43.346
53.2193	44.2586
25.7961	42.8309
24.9626	43.1711
24.9626	43.1711
-23.0493	-50.3301
-34.7404	-7.96631
-14.0207	-49.0627
-65.5915	18.5119
-22.0287	-4.32954
8.81885	81.3418
10.3251	49.3336
55.0753	43.8848
-9.925	31.3494
-10.1191	31.8873
9.90985	79.5291
-3.39803	76.9052
-58.0134	-7.35367
-54.9998	-28.2013
-53.3251	-28.9211
-53.4814	-29.5001
-54.2923	-29.6703
-52.1794	-30.1366
-41.3836	-35.0442
-53.8362	-27.9223
-49.7689	-32.3044
-52.402	-29.5463
-47.7876	-28.1551
-53.6801	-27.5339
-48.7327	-30.8727
-63.1555	-20.0114
-63.498	-19.8728
36.1442	46.0285
-76.3001	-14.4955
27.0597	9.70675
44.324	16.936
19.4598	41.5512
47.4427	12.8828
45.2341	16.2428
46.029	17.2386
41.3534	20.8423
48.5444	15.4206
62.0341	42.1807
46.3536	14.882
43.6758	31.8686
45.5373	14.9061
61.8249	42.7384
41.4114	20.9734
41.7101	18.5656
41.8406	20.4465
41.2899	19.3424
40.5571	18.8816
41.1533	18.456
47.8443	12.8898
47.5636	12.9374
21.2929	-1.41687
16.8579	81.1474
19.3449	8.32036
-20.6297	-50.5199
46.9912	-9.30702
-58.1313	-40.5626
-58.05	-40.3933
-77.8605	-38.1503
-20.9078	-11.6948
60.3401	-16.2472
54.9287	-20.4433
11.4775	-28.7117
-28.2238	64.1022
-27.5737	64.4584
58.5447	59.0768
58.5447	59.0768
61.3483	52.3525
-26.7834	-11.1895
-13.7079	-12.928
-2.08353	27.608
-4.59725	27.5884
54.6987	45.0369
-26.6419	-10.9795
79.9102	-31.7792
-15.3025	13.3791
5.72138	20.5108
38.4452	-65.9744
-15.5298	13.6659
12.4699	-39.2144
-14.3146	-14.7215
-14.3598	33.6697
-7.13805	28.0594
-9.21401	29.8763
-10.7786	31.116
-11.0442	31.5019
-11.6011	31.1245
-12.1494	31.3449
-8.49604	58.6143
-12.9863	33.5515
-69.8195	-2.00549
-41.9854	-49.0844
-42.6515	-49.0216
-78.0037	-4.88129
-71.6482	-14.7375
-24.2933	46.0603
-14.7224	48.5749
-15.6595	48.0876
-15.7032	48.4332
-14.9339	48.1731
23.0559	31.3884
22.8655	31.927
22.6355	32.2151
-60.2199	-21.5467
-2.0957	3.71092
9.56853	-26.8066
-4.16852	-17.1637
-81.6018	21.0659
71.3901	-35.6199
13.0653	-60.9294
49.8209	-37.0907
-54.8144	-6.12661
5.75637	3.14202
-22.52	-13.0411
-7.36397	23.0409
-28.8112	15.6015
-16.3649	30.1621
39.6645	40.1873
11.75	-31.2378
-18.6447	38.8571
8.45685	-25.3422
-3.45702	-35.277
-24.0098	31.6044
-23.7627	32.0296
9.70382	-25.6972
9.67468	-26.9168
-17.6829	-25.2455
-37.6763	12.4948
-56.4181	3.98876
-50.5501	-22.4015
-67.3311	5.14938
-49.795	-32.1178
-49.79	-38.6038
-68.4808	2.98056
-67.6177	3.83394
-64.5616	1.71338
-69.5438	-26.6477
-32.0084	-57.8311
-32.1345	-57.1516
-32.0868	-56.9352
-32.1663	-56.8675
-0.898673	23.401
-15.7042	32.744
-8.97549	29.3368
-15.6333	31.223
-15.2388	31.9204
-68.1006	-33.7534
-68.0956	-33.6867
-55.9568	-28.9164
36.9801	19.3624
43.397	-44.8379
58.0156	-42.7319
-49.4072	33.1519
-48.0607	30.6853
-67.5499	19.5166
[truncated: 6,808 more rows]

## Sheet: Figure 2d
Inhibitory Rate
Bacillus subtilis 23857	0	5	10	25	50	100	concentrations (μM)
AMP8	0	0.0181624	0.644124	0.824786	0.869658	0.965812
AMP13	0	0.0779915	0.519231	0.560897	0.615385	0.645299
AMP24	0	0.296006	0.868046	0.813837	0.915121	0.963338
AMP28	0	0.294479	0.21089	0.412577	0.694785	0.971626
AMP31	0	0.0218778	0.175934	1	0.955333	0.806746
AMP38	0	0.129565	0.216522	0.373913	0.561739	0.951304
Inhibitory Rate
Staphylococcus aureus 6538	0	5	10	25	50	100	concentrations (μM)
AMP8	0	0.00795572	0.155655	0.426496	0.521273	0.90211
AMP13	0	0.148979	0.121527	0.204888	0.205892	0.443589
AMP24	0	0.242005	0.243734	0.270095	0.912273	0.869058
AMP30	0	0.0544571	0.224959	0.671961	0.877147	0.957212
AMP31	0	0.0448143	0.236876	0.991891	0.941528	0.909091
AMP38	0	0.141657	0.151261	0.2509	0.386955	0.852341
Inhibitory Rate
Escherichia coli 25404	0	5	10	25	50	100	concentrations (μM)
AMP8	0	0.917305	0.995406	0.983155	0.950995	0.914165
AMP9	0	0.441752	0.326188	0.751165	0.95247	1
AMP13	0	0.98722	1	1	1	1
AMP24	0	0.985489	0.983355	0.996159	0.913786	0.939394
AMP28	0	0.597839	0.678271	0.919168	0.902361	0.982313
AMP30	0	0.628502	0.670356	0.998962	0.980975	0.965133
AMP31	0	0.381129	0.263645	0.9963	0.975948	0.846438
AMP38	0	0.98722	1	1	1	1
Inhibitory Rate
Pseudomonas aeruginosa 27853	0	5	10	25	50	100	concentrations (μM)
AMP8	0	0	0.135343	0.0898345	0.189716	0.231678
AMP13	0	0	0	0.980429	0.967381	0.751165
AMP24	0	0	0.497375	0.622485	0.669291	0.817148
AMP28	0	0.202593	0.530632	0.520908	0.54295	0.600324
AMP30	0	0	0.110542	0.747332	0.951344	0.911652
AMP31	0	0	0.190076	0.271309	0.506603	0.868347
AMP38	0	0.964029	0.965827	0.938849	0.910671	0.944245

## Sheet: Figure 2e
Decreased Bacteria Load Compared to the Control
S. aureus					p-value
Vancomycin	0.43544	0.616758	0.681319		0.0153
AMP8	0.402473	0.726648	0.208791		0.0979
AMP30	0.678571	0.590659	0.284341		0.049
AMP31	0.789835	0.385989	0.478022		0.0454
AMP38	0.260989	0.182692	0.385989		0.0415
Decreased Bacteria Load Compared to the Control
P. aeruginosa					p-value
polymxin B	0.487179	0.579882	0.483235		0.0316
AMP13	0.159763	0.311637	0.414201		0.0543
AMP30	0.191321	0.110454	0.536489		0.1649
AMP31	0.627219	0.560158	0.593688		6.82754e-05
AMP38	0.5286	0.459566	0.327416		0.015

[truncated: 4 more sheets: Figure 2f, Figure 3a, Figure 3b, Figure S3a]
